# Supplementary material for: rac-(E)-3-[1-(2-Chloro­phen­yl)eth­yl]-5-methyl-N-nitro-1,3,5-oxadiazinan-4-imine
Source: Acta Crystallogr Sect E Struct Rep Online. 2010 Aug 28;66(Pt 9):o2456. doi: 10.1107/S1600536810034343 (PMC3008131; doi:10.1107/S1600536810034343)
Supplement: Supplementary file 2 [file e-66-o2456-Isup2.hkl]

# 
# h,k,l, Fc-squared, Fo-squared, sigma(Fo-squared) and status flag 
# 
data_I
_shelx_title ' zhu-L-1 in P2(1)/c' 
_shelx_refln_list_code          4 
_shelx_F_calc_maximum       98.88 
_exptl_crystal_F_000       624.00 
_reflns_d_resolution_high  0.8103 
 
loop_ 
 _symmetry_equiv_pos_as_xyz 
 'x, y, z' 
 '-x, y+1/2, -z+1/2' 
 '-x, -y, -z' 
 'x, -y-1/2, z-1/2' 
 
_cell_length_a    17.2586 
_cell_length_b     6.9157 
_cell_length_c    12.1691 
_cell_angle_alpha  90.000 
_cell_angle_beta  109.632 
_cell_angle_gamma  90.000 
 
_shelx_F_squared_multiplier     1.000 
 
loop_ 
 _refln_index_h 
 _refln_index_k 
 _refln_index_l 
 _refln_F_squared_calc 
 _refln_F_squared_meas 
 _refln_F_squared_sigma 
 _refln_observed_status 
   1   0   0      607.44      494.20      6.87 o 
   3   0   0      882.47     1031.83     14.14 o 
   5   0   0     1446.86     1572.31    101.85 o 
   6   0   0       16.98        4.82      0.46 o 
   8   0   0      738.35      795.24     21.45 o 
   9   0   0      120.20      125.76      8.93 o 
  10   0   0       32.30       22.40      5.26 o 
  11   0   0     9238.61     8971.01    100.08 o 
  12   0   0      171.39      170.95     16.97 o 
  13   0   0      180.42      163.68      8.07 o 
  14   0   0      242.98      243.60      5.39 o 
  15   0   0     1640.54     1546.09     77.08 o 
  16   0   0      136.52      100.71     13.60 o 
  17   0   0        5.05        4.67      0.52 o 
  18   0   0        4.78        6.66      0.96 o 
  19   0   0      474.01      450.70     10.03 o 
   1   1   0      332.00      236.92      3.93 o 
   3   1   0        6.83       10.01      1.12 o 
   5   1   0     1064.50      926.66     21.44 o 
   6   1   0      640.96      574.68     24.17 o 
   7   1   0       49.97       70.64      1.91 o 
   8   1   0        1.21        3.73      0.32 o 
   9   1   0       64.15       53.52      2.48 o 
  10   1   0       30.56       36.46      1.43 o 
  11   1   0        4.33        2.86      0.30 o 
  12   1   0        2.15        2.23      0.43 o 
  13   1   0       18.32       14.60      1.27 o 
  14   1   0       11.23       12.62      0.65 o 
  15   1   0      266.16      239.69      6.99 o 
  16   1   0      191.59      196.34      6.65 o 
  17   1   0        6.73        7.59      1.04 o 
  18   1   0      191.51      187.74      8.29 o 
  19   1   0      244.84      228.67     10.17 o 
   0   2   0      310.32      297.37     10.37 o 
   1   2   0      440.38      453.24      3.09 o 
   2   2   0     2385.34     2261.68    103.04 o 
   3   2   0      179.26      169.64      3.00 o 
   4   2   0     2647.59     2604.06     41.80 o 
   5   2   0      283.59      297.50      9.20 o 
   6   2   0       49.73       51.17      1.61 o 
   7   2   0      394.59      375.31     14.37 o 
   8   2   0      113.17      118.82      3.15 o 
   9   2   0     1227.62     1278.20     28.89 o 
  10   2   0       88.87       80.06      2.42 o 
  11   2   0      488.42      515.24     11.75 o 
  12   2   0       46.03       46.14      1.46 o 
  13   2   0       35.41       35.31      2.08 o 
  14   2   0      595.55      597.41     11.91 o 
  15   2   0      514.60      503.45      4.69 o 
  16   2   0        2.46        3.35      0.28 o 
  17   2   0       92.50       89.90      3.90 o 
  18   2   0       57.84       56.75      1.93 o 
  19   2   0        0.32        0.55      0.31 o 
   1   3   0       93.19       87.30      3.26 o 
   2   3   0      342.76      314.16      6.42 o 
   3   3   0       99.34      106.32      2.49 o 
   4   3   0       97.57      109.16      4.10 o 
   5   3   0      766.34      679.44     19.20 o 
   6   3   0      313.77      327.68     13.86 o 
   7   3   0       11.91       10.97      0.90 o 
   8   3   0      137.86      141.92      2.76 o 
   9   3   0      738.63      765.21     11.32 o 
  10   3   0        3.35        2.55      0.29 o 
  11   3   0        0.73        1.79      0.15 o 
  12   3   0       40.10       41.84      1.17 o 
  13   3   0     1039.31     1036.21     24.59 o 
  14   3   0      127.49      134.42      2.61 o 
  15   3   0      180.17      180.81      2.63 o 
  16   3   0       51.50       57.89      0.90 o 
  17   3   0      139.41      136.29      5.92 o 
   0   4   0     3442.91     3496.81     94.19 o 
   1   4   0      277.62      334.49     13.65 o 
   2   4   0       39.54       37.91      1.45 o 
   3   4   0       81.34       68.34      1.42 o 
   4   4   0     4227.56     4331.16     80.03 o 
   5   4   0      522.66      479.29      7.26 o 
   6   4   0     1592.66     1590.43     21.30 o 
   7   4   0     1368.22     1379.96     15.98 o 
   8   4   0      423.34      446.25      7.73 o 
   9   4   0        0.98        2.46      0.82 o 
  10   4   0      603.20      598.03     12.05 o 
  11   4   0     1087.14     1100.77     27.52 o 
  12   4   0        3.35        3.43      0.71 o 
  13   4   0       21.00       22.47      2.65 o 
  14   4   0       28.04       30.83      1.47 o 
  15   4   0      331.16      346.52     14.14 o 
  16   4   0       17.10       16.53      2.00 o 
  17   4   0       83.15       75.73      1.51 o 
   1   5   0      899.40      853.08     12.69 o 
   2   5   0        3.58        4.03      0.63 o 
   3   5   0      550.06      514.32     10.55 o 
   4   5   0       14.50       13.67      2.49 o 
   5   5   0       37.52       40.75      1.40 o 
   6   5   0      642.15      624.20     16.01 o 
   7   5   0       54.07       59.68      2.64 o 
   8   5   0      108.78      123.52      4.89 o 
   9   5   0        5.81        6.63      0.73 o 
  10   5   0      270.47      277.51     14.82 o 
  11   5   0      150.13      138.45      8.65 o 
  12   5   0      117.23      150.66     16.99 o 
  13   5   0       66.89       71.44      5.50 o 
  14   5   0        8.77        8.76      1.91 o 
  15   5   0       49.16       49.55      4.22 o 
  16   5   0       94.13       83.62      1.55 o 
   0   6   0     1776.32     1734.52     45.73 o 
   1   6   0     1615.99     1587.08     35.02 o 
   2   6   0      117.41      126.52      3.04 o 
   3   6   0        3.49        3.59      0.58 o 
   4   6   0       73.30       82.77      4.49 o 
   5   6   0      353.16      378.39      7.86 o 
   6   6   0      195.57      202.09      5.25 o 
   7   6   0      698.30      711.28     26.66 o 
   8   6   0      227.17      206.60      3.82 o 
   9   6   0        1.58        3.52      1.21 o 
  10   6   0      595.26      600.82     18.38 o 
  11   6   0      269.67      242.90      3.87 o 
  12   6   0       19.24       19.43      2.27 o 
  13   6   0      211.06      222.42      3.67 o 
  14   6   0       11.01       10.48      0.81 o 
   1   7   0       46.34       62.50      6.49 o 
   2   7   0       84.50       84.69      1.98 o 
   3   7   0        9.58       12.11      0.68 o 
   4   7   0       24.80       25.24      0.60 o 
   5   7   0      426.05      449.13     10.95 o 
   6   7   0      108.77      114.96      1.59 o 
   7   7   0       32.69       26.25      0.74 o 
   8   7   0        2.81        4.49      0.38 o 
   9   7   0      181.61      159.68      2.76 o 
  10   7   0      144.32      129.33      6.03 o 
   0   8   0       21.91       21.20      2.58 o 
   1   8   0      516.13      513.62     12.28 o 
   2   8   0       96.43      106.25      1.28 o 
   3   8   0      732.44      724.92     18.56 o 
   4   8   0       32.85       36.96      1.50 o 
   5   8   0        3.03        3.48      0.41 o 
   6   8   0       99.61       88.63      1.12 o 
 -20   1   1       16.54       18.01      0.91 o 
 -19   1   1       73.70       63.29      3.64 o 
 -18   1   1        5.96        4.18      0.51 o 
 -17   1   1        2.60        4.50      1.42 o 
 -16   1   1       29.13       32.33      1.50 o 
 -15   1   1      147.19      133.16      3.98 o 
 -14   1   1       90.89       74.00      1.78 o 
 -13   1   1      192.73      196.06      2.02 o 
 -12   1   1      156.10      151.66      8.36 o 
 -11   1   1     2560.67     2724.05     52.87 o 
 -10   1   1      194.02      240.92      5.29 o 
  -9   1   1      324.27      353.29      7.56 o 
  -8   1   1      513.57      514.40     12.01 o 
  -6   1   1       17.95       31.63      3.23 o 
  -5   1   1     1346.68     1216.10     54.97 o 
  -4   1   1        5.64        5.63      0.98 o 
  -3   1   1     1034.60      919.86     22.75 o 
  -1   1   1       23.53       39.11      3.43 o 
   1   1   1       18.28       12.80      0.94 o 
   2   1   1     1150.83     1100.26     13.79 o 
   5   1   1       19.23       13.14      0.68 o 
   6   1   1       14.09       13.65      0.52 o 
   7   1   1     1010.85     1033.02     22.07 o 
   8   1   1      224.19      248.47      5.28 o 
   9   1   1       79.18       72.13      3.58 o 
  10   1   1       12.95        4.47      0.38 o 
  11   1   1       45.72       42.26      1.86 o 
  12   1   1      121.05      117.48      1.79 o 
  13   1   1      170.44      182.80      4.24 o 
  14   1   1      712.81      710.37     21.08 o 
  15   1   1      512.99      451.98      8.07 o 
  16   1   1       17.90       15.89      1.26 o 
  17   1   1      241.66      234.85      2.11 o 
  18   1   1        5.10        7.47      0.65 o 
  19   1   1        2.40        3.03      0.44 o 
 -19   2   1       70.11       70.49      4.49 o 
 -18   2   1        1.68        1.88      0.71 o 
 -17   2   1        9.86       10.46      0.63 o 
 -16   2   1      877.01      926.78     17.20 o 
 -15   2   1      524.73      484.19     13.00 o 
 -14   2   1      548.43      557.02     12.03 o 
 -13   2   1      437.35      429.61      9.12 o 
 -12   2   1      328.68      328.18      7.24 o 
 -11   2   1       25.04       20.72      0.99 o 
 -10   2   1       56.78       47.11      1.80 o 
  -9   2   1     3093.21     3161.83     58.69 o 
  -8   2   1        2.07        7.00      0.77 o 
  -7   2   1      454.67      509.88     11.19 o 
  -6   2   1       16.08       34.52      1.88 o 
  -5   2   1     2684.22     2533.55     22.71 o 
  -4   2   1      344.23      336.87      7.31 o 
  -3   2   1        1.85        5.58      1.17 o 
  -2   2   1     9240.10     7684.79    652.28 o 
  -1   2   1      254.45      221.43      5.22 o 
   0   2   1        6.31        8.51      0.76 o 
   1   2   1      263.86      254.86      4.81 o 
   2   2   1     2131.62     2017.83     87.28 o 
   3   2   1        2.25        2.86      0.39 o 
   4   2   1     1139.10     1167.39     36.70 o 
   5   2   1      361.59      338.79     11.57 o 
   6   2   1        6.29        6.79      1.26 o 
   7   2   1        7.08        7.50      0.52 o 
   8   2   1     1204.71     1224.08     24.81 o 
   9   2   1     1005.52      911.39     20.95 o 
  10   2   1      413.66      400.96      7.42 o 
  11   2   1      188.25      184.32      3.44 o 
  12   2   1       27.90       27.23      0.74 o 
  13   2   1      202.55      194.22      4.31 o 
  14   2   1      119.33      120.47      3.19 o 
  15   2   1      141.68      136.17      2.52 o 
  16   2   1      114.42      118.45      1.39 o 
  17   2   1      331.97      289.27      4.40 o 
  18   2   1       26.76       25.34      1.26 o 
 -19   3   1       49.43       49.42      3.39 o 
 -18   3   1       21.69       18.24      2.35 o 
 -17   3   1       40.70       41.84      1.62 o 
 -16   3   1      166.12      174.48      2.27 o 
 -15   3   1     2174.02     2210.30    147.13 o 
 -14   3   1      206.52      203.35      3.65 o 
 -13   3   1       20.63       19.53      0.95 o 
 -12   3   1      118.06      115.53      2.11 o 
 -11   3   1      419.89      384.38      5.69 o 
 -10   3   1       58.29       60.11      1.69 o 
  -9   3   1      332.38      332.82      9.80 o 
  -8   3   1     1963.10     1969.07     34.47 o 
  -7   3   1      466.94      524.70     11.40 o 
  -6   3   1      815.65      859.08     19.92 o 
  -5   3   1      496.31      572.95     13.41 o 
  -4   3   1     6413.93     6013.28    873.97 o 
  -3   3   1      266.90      262.46      6.09 o 
  -2   3   1       82.04       64.89      1.18 o 
  -1   3   1     3500.67     3521.12     76.06 o 
   0   3   1     1868.81     1841.18     48.19 o 
   1   3   1      216.13      274.67      7.08 o 
   2   3   1        0.06        3.74      1.38 o 
   3   3   1      171.50      204.36      5.90 o 
   4   3   1     3804.69     3973.02     57.83 o 
   5   3   1      177.89      204.88      8.05 o 
   6   3   1       79.88       82.81      4.01 o 
   7   3   1      946.13      917.40     11.53 o 
   8   3   1       55.02       56.18      1.54 o 
   9   3   1        4.84        7.18      0.39 o 
  10   3   1      249.11      242.76      4.42 o 
  11   3   1     5056.50     5433.77    143.81 o 
  12   3   1     1268.87     1293.57     29.55 o 
  13   3   1      127.94      126.04      1.38 o 
  14   3   1        1.29        2.90      1.03 o 
  15   3   1      491.23      517.68     16.14 o 
  16   3   1       29.16       28.02      0.90 o 
  17   3   1        0.33        0.91      0.15 o 
  18   3   1      272.60      243.81      3.84 o 
 -18   4   1        0.08        0.33      0.25 o 
 -17   4   1        8.13        9.72      0.81 o 
 -16   4   1        2.47        4.05      1.15 o 
 -15   4   1        0.92        2.79      0.60 o 
 -14   4   1       53.38       57.86      2.23 o 
 -13   4   1       15.97       21.41      3.40 o 
 -12   4   1      132.27      152.00      2.94 o 
 -11   4   1        8.86       10.40      2.13 o 
 -10   4   1      137.33      137.54      2.87 o 
  -9   4   1      897.02      962.67     17.51 o 
  -7   4   1      150.76      152.46      2.44 o 
  -6   4   1      205.15      222.23      3.42 o 
  -5   4   1      532.10      507.48      6.90 o 
  -4   4   1      104.32      117.10      2.00 o 
  -3   4   1      966.45      991.99     35.14 o 
  -2   4   1       61.35       60.16      2.00 o 
  -1   4   1       22.68       19.08      1.72 o 
   0   4   1      600.59      600.08      8.57 o 
   1   4   1      899.26      993.79     20.83 o 
   2   4   1       75.72       61.97      1.80 o 
   3   4   1      666.14      752.67     12.40 o 
   4   4   1       36.30       41.39      0.91 o 
   5   4   1      288.57      297.35      5.31 o 
   6   4   1      154.75      153.76      2.12 o 
   7   4   1      105.09      101.51      1.21 o 
   8   4   1     1749.29     1864.59     14.53 o 
   9   4   1        0.48        4.70      0.72 o 
  10   4   1      684.43      705.74     20.04 o 
  11   4   1      336.69      358.20      8.82 o 
  12   4   1     1090.06     1223.12     11.89 o 
  13   4   1      190.62      200.14      6.19 o 
  14   4   1      100.89      103.88      1.91 o 
  15   4   1       40.72       39.21      1.13 o 
  16   4   1        7.89        4.70      0.51 o 
 -16   5   1       39.77       40.10      2.82 o 
 -15   5   1      114.64      113.26      2.84 o 
 -14   5   1       51.03       65.34      3.52 o 
 -13   5   1       13.14       14.97      4.68 o 
 -12   5   1       53.89       58.27      2.27 o 
 -11   5   1      213.04      244.20     16.98 o 
 -10   5   1      152.40      146.38      3.50 o 
  -9   5   1      122.82      136.82      3.93 o 
  -8   5   1       63.16       59.27      2.55 o 
  -7   5   1     2218.29     2388.87     50.60 o 
  -6   5   1     1075.62     1175.74     26.50 o 
  -5   5   1        2.77        4.29      0.56 o 
  -4   5   1       10.69       14.38      0.53 o 
  -3   5   1     4934.67     5151.04     64.19 o 
  -2   5   1       54.09       48.62      1.21 o 
  -1   5   1     1513.52     1492.78     20.99 o 
   0   5   1      114.42      121.45      1.97 o 
   1   5   1      216.47      224.40      2.33 o 
   2   5   1        0.12        0.47      0.16 o 
   3   5   1      619.84      582.24     14.84 o 
   4   5   1     2063.43     2089.59     31.73 o 
   5   5   1      408.14      429.93      6.82 o 
   6   5   1       82.69       83.29      1.77 o 
   7   5   1        2.57        7.21      1.77 o 
   8   5   1     3386.07     2940.08    216.85 o 
   9   5   1       58.60       61.64      2.75 o 
  10   5   1       62.60       59.52      1.59 o 
  11   5   1        1.44        2.75      0.56 o 
  12   5   1      142.47      140.25      6.04 o 
  13   5   1      210.61      205.54      5.66 o 
  14   5   1       30.07       31.99      3.12 o 
  15   5   1       14.77       11.64      1.15 o 
 -14   6   1      453.16      433.72      6.69 o 
 -13   6   1      231.40      231.74      5.35 o 
 -12   6   1      181.07      182.34     16.80 o 
 -11   6   1       23.85       20.71      1.65 o 
 -10   6   1      208.22      215.17     13.86 o 
  -9   6   1       69.01       74.84      2.81 o 
  -8   6   1      516.87      555.34     20.13 o 
  -7   6   1      206.83      205.89      5.57 o 
  -6   6   1      448.14      487.74     12.80 o 
  -5   6   1      159.97      179.84      2.27 o 
  -4   6   1        1.28        2.10      0.19 o 
  -3   6   1      955.09      926.29     24.83 o 
  -2   6   1     1290.91     1226.88     35.26 o 
  -1   6   1       29.01       31.72      2.10 o 
   0   6   1      373.67      388.70      5.70 o 
   1   6   1       83.58       75.29      2.54 o 
   2   6   1       94.59      126.74      8.47 o 
   3   6   1      611.01      627.71      8.10 o 
   4   6   1      571.34      601.71     15.45 o 
   5   6   1      572.96      619.04      9.18 o 
   6   6   1      138.96      140.27      2.75 o 
   7   6   1        6.08       11.38      2.34 o 
   8   6   1      221.11      246.84      6.58 o 
   9   6   1      863.62      874.12     31.54 o 
  10   6   1       47.17       44.43      2.95 o 
  11   6   1       35.04       31.82      1.58 o 
  12   6   1      145.32      141.12     10.43 o 
  13   6   1       97.59       64.13      1.57 o 
 -10   7   1       30.05       36.26      2.18 o 
  -9   7   1        9.32        9.46      0.79 o 
  -8   7   1      219.57      226.07      4.11 o 
  -7   7   1      248.82      253.30      5.27 o 
  -6   7   1        7.92        8.26      0.98 o 
  -5   7   1       68.79       66.19      2.19 o 
  -4   7   1      401.33      410.34     14.91 o 
  -3   7   1       43.93       46.48      1.60 o 
  -2   7   1      101.09      105.95      2.45 o 
  -1   7   1      672.21      687.96     19.30 o 
   0   7   1      593.20      610.96     15.97 o 
   1   7   1      310.08      317.08      6.94 o 
   2   7   1       69.73       65.48      1.31 o 
   3   7   1       26.46       32.27      1.39 o 
   4   7   1      291.67      298.18      5.59 o 
   5   7   1       28.89       26.75      2.59 o 
   6   7   1       74.78       88.04      2.03 o 
   7   7   1      298.51      273.29      2.91 o 
   8   7   1        4.95        4.44      0.93 o 
   9   7   1        0.29        0.67      0.12 o 
  10   7   1        6.04        2.70      0.76 o 
  -7   8   1      168.66      172.59      2.79 o 
  -6   8   1      189.32      173.57      9.51 o 
  -5   8   1        3.04        2.72      0.55 o 
  -4   8   1        1.68        1.43      0.21 o 
  -3   8   1        3.20        4.33      0.43 o 
  -2   8   1       67.52       68.43      1.31 o 
  -1   8   1       54.49       51.60      0.81 o 
   0   8   1       49.80       54.10      1.68 o 
   1   8   1       83.36       87.11      1.08 o 
   2   8   1       22.38       23.42      1.17 o 
   3   8   1        5.10        3.15      0.41 o 
   4   8   1       93.31       88.67      0.95 o 
   5   8   1       50.02       47.66      1.90 o 
   6   8   1       76.13       71.44      1.29 o 
 -20   0   2       77.00       56.28      1.09 o 
 -19   0   2       38.76       32.95      1.04 o 
 -18   0   2       72.78       82.47      1.24 o 
 -17   0   2       28.01       33.65      2.15 o 
 -16   0   2      208.19      198.66      4.50 o 
 -15   0   2       43.01       41.66      2.52 o 
 -14   0   2      451.94      435.75     23.96 o 
 -13   0   2       79.80       72.53      2.38 o 
 -12   0   2       67.71       49.99      1.65 o 
 -11   0   2     2416.91     2683.54     70.27 o 
 -10   0   2       26.80       19.72      1.41 o 
  -9   0   2      166.38      178.31      5.82 o 
  -8   0   2       18.64       37.81      4.58 o 
  -6   0   2       68.55       54.47      1.27 o 
  -5   0   2      872.85      794.96     39.38 o 
  -2   0   2      116.08      125.16      1.96 o 
   3   0   2        8.79        6.01      0.41 o 
   4   0   2     4157.54     3871.44    454.12 o 
   5   0   2     4029.49     3779.44     52.44 o 
   6   0   2       16.59        6.99      3.17 o 
   8   0   2      324.64      353.71     21.45 o 
   9   0   2     1021.54      944.42      9.97 o 
  10   0   2      117.96      148.64      4.56 o 
  11   0   2      195.81      204.96      8.14 o 
  12   0   2      832.34      912.59     43.59 o 
  13   0   2       11.44        8.82      0.53 o 
  14   0   2      241.38      236.21      4.61 o 
  15   0   2      634.41      566.58      8.56 o 
  16   0   2        3.03        3.03      0.41 o 
  17   0   2       22.70       18.69      0.77 o 
  18   0   2       30.90       37.27      2.24 o 
 -20   1   2      329.93      353.55     21.12 o 
 -19   1   2       82.62       70.23      1.92 o 
 -18   1   2       12.36       11.95      0.47 o 
 -17   1   2      351.26      324.94     11.07 o 
 -16   1   2      302.10      293.08      8.82 o 
 -15   1   2       67.27       70.71      1.90 o 
 -14   1   2        1.37        0.84      0.14 o 
 -13   1   2      727.40      691.19     21.06 o 
 -12   1   2       27.60       37.79      1.35 o 
 -11   1   2      245.26      246.92      3.14 o 
 -10   1   2     2573.88     2810.86     55.33 o 
  -9   1   2     2507.59     2769.67     63.24 o 
  -8   1   2       53.32       64.52      1.87 o 
  -7   1   2        9.95       17.94      1.43 o 
  -5   1   2     2127.16     2101.66     28.82 o 
  -4   1   2      600.01      519.52     15.61 o 
  -2   1   2      201.74      198.31      3.50 o 
  -1   1   2      539.24      500.79     11.87 o 
   0   1   2      387.28      334.66     18.76 o 
   1   1   2     7439.99     7508.47    637.18 o 
   3   1   2     1634.86     1624.37     31.74 o 
   4   1   2      101.63      106.11      3.30 o 
   5   1   2     3574.23     3581.60     97.55 o 
   6   1   2     3208.00     3369.40     46.70 o 
   7   1   2       46.97       50.31      2.31 o 
   8   1   2       10.56        8.62      1.54 o 
   9   1   2     1171.30     1057.07     31.09 o 
  10   1   2       26.76       29.43      0.95 o 
  11   1   2      118.38      118.71      2.56 o 
  12   1   2      402.14      406.60      6.98 o 
  13   1   2      299.53      276.15      4.70 o 
  14   1   2        4.19        3.65      0.36 o 
  15   1   2      139.85      128.60      2.78 o 
  16   1   2      525.50      538.41      9.09 o 
  17   1   2       16.54       17.11      0.58 o 
  18   1   2       17.91       16.20      0.82 o 
 -20   2   2       15.40       13.90      0.73 o 
 -19   2   2        1.50        1.98      0.34 o 
 -18   2   2       63.79       90.48      6.70 o 
 -17   2   2      140.49      140.97      2.43 o 
 -16   2   2        0.39        2.66      0.79 o 
 -15   2   2      389.71      399.15      9.51 o 
 -14   2   2      133.96      136.06      1.62 o 
 -13   2   2       79.33       79.76      1.42 o 
 -12   2   2      591.43      649.68     16.16 o 
 -11   2   2       15.12       14.96      0.58 o 
 -10   2   2      176.68      165.35      3.42 o 
  -9   2   2      194.61      203.58      7.07 o 
  -8   2   2     1658.01     1821.45     46.69 o 
  -7   2   2     1948.22     1981.10     34.95 o 
  -6   2   2        2.36        5.88      0.70 o 
  -5   2   2        0.90        1.21      0.71 o 
  -4   2   2      809.58      759.97      8.36 o 
  -3   2   2      405.34      376.94      5.44 o 
  -2   2   2       89.24       81.75      2.34 o 
  -1   2   2       14.43       16.16      0.63 o 
   0   2   2     3741.56     3741.30     73.01 o 
   1   2   2      157.37      145.29      2.80 o 
   2   2   2      571.00      593.54     17.97 o 
   4   2   2       72.38       90.52      2.13 o 
   5   2   2      175.23      206.91      5.31 o 
   6   2   2       12.45        8.38      0.68 o 
   7   2   2     1660.61     1771.41     41.00 o 
   8   2   2      304.04      323.95      5.63 o 
   9   2   2       77.25       83.64      2.50 o 
  10   2   2      136.02      128.59      3.14 o 
  11   2   2     1076.11     1086.78     20.73 o 
  12   2   2       54.51       47.83      1.09 o 
  13   2   2      204.49      206.23      3.56 o 
  14   2   2        9.28       11.02      0.78 o 
  15   2   2        0.30        1.12      0.15 o 
  16   2   2       57.81       60.66      2.35 o 
  17   2   2       44.68       38.95      3.02 o 
  18   2   2        4.71        3.43      0.38 o 
 -19   3   2       75.56       69.54      1.83 o 
 -18   3   2        0.54        1.41      0.29 o 
 -17   3   2      277.24      297.55     13.41 o 
 -16   3   2      511.90      549.75     38.83 o 
 -15   3   2       18.75       18.59      1.58 o 
 -14   3   2      155.10      158.33      3.65 o 
 -13   3   2      127.67      132.95      2.75 o 
 -12   3   2     1416.20     1519.33     52.23 o 
 -11   3   2        2.88        3.61      0.46 o 
 -10   3   2       17.03       10.63      0.75 o 
  -9   3   2       97.50       92.03      2.21 o 
  -8   3   2      216.83      219.26      6.48 o 
  -7   3   2       39.86       46.12      3.76 o 
  -6   3   2       87.99       70.16      2.63 o 
  -5   3   2      130.32      125.40      5.88 o 
  -4   3   2      542.37      590.13      7.73 o 
  -3   3   2      983.62      951.51     20.68 o 
  -2   3   2        6.64       10.43      0.64 o 
  -1   3   2      217.60      214.28      7.23 o 
   0   3   2      145.34      179.72      5.33 o 
   1   3   2     3818.48     3707.45    339.62 o 
   2   3   2     1137.12     1114.39     23.49 o 
   3   3   2       85.46       74.04      3.58 o 
   4   3   2       50.74       62.38      2.45 o 
   5   3   2      117.21      101.94      4.49 o 
   6   3   2      277.20      302.10      6.47 o 
   7   3   2      230.30      247.67      4.72 o 
   8   3   2      716.25      720.29      8.17 o 
   9   3   2       11.68       11.85      1.05 o 
  10   3   2       43.71       41.60      1.60 o 
  11   3   2      428.63      423.71     10.86 o 
  12   3   2      916.35      988.54     23.36 o 
  13   3   2       34.07       32.84      1.43 o 
  14   3   2      132.14      136.74      3.03 o 
  15   3   2       54.43       54.14      1.28 o 
  16   3   2      188.56      170.74     10.08 o 
  17   3   2        0.63        1.10      0.40 o 
 -18   4   2       33.25       36.30      1.80 o 
 -17   4   2      168.94      174.39      2.89 o 
 -16   4   2      136.51      128.64      5.94 o 
 -15   4   2      536.78      595.90     10.51 o 
 -14   4   2       27.69       25.92      3.33 o 
 -13   4   2       27.59       36.07      1.49 o 
 -12   4   2      286.24      278.98      9.02 o 
 -11   4   2      809.78      881.10     19.25 o 
 -10   4   2      277.63      276.19      3.41 o 
  -9   4   2       27.31       31.38      0.50 o 
  -8   4   2      871.70      939.17     14.56 o 
  -7   4   2      111.63       91.69      1.66 o 
  -6   4   2       50.56       56.97      1.28 o 
  -5   4   2      238.33      258.40      3.50 o 
  -4   4   2     1957.37     1778.09     36.95 o 
  -3   4   2     1867.73     1809.16     20.95 o 
  -2   4   2      227.51      230.36      4.98 o 
  -1   4   2        3.87        8.12      0.92 o 
   0   4   2     2756.66     2734.95     88.38 o 
   1   4   2      506.82      428.45      8.69 o 
   2   4   2       83.77       70.87      1.39 o 
   3   4   2      340.06      258.52      4.23 o 
   4   4   2      524.56      540.09      8.95 o 
   5   4   2       82.51       81.18      1.96 o 
   6   4   2       12.22       13.04      0.82 o 
   7   4   2     1274.60     1317.23     10.02 o 
   8   4   2      391.82      425.98      9.22 o 
   9   4   2      555.97      590.52     11.91 o 
  10   4   2      340.62      347.10     11.25 o 
  11   4   2     2397.32     2907.12     40.81 o 
  12   4   2       65.05       68.31      1.92 o 
  13   4   2      227.02      228.47      8.63 o 
  14   4   2       62.02       64.23      1.65 o 
  15   4   2      143.27      136.26      1.85 o 
 -16   5   2      307.01      290.43      4.66 o 
 -15   5   2       91.02      102.01      2.79 o 
 -14   5   2      142.18      154.51      3.31 o 
 -13   5   2      520.98      582.24     16.23 o 
 -12   5   2       44.98       43.07      4.11 o 
 -11   5   2       70.16       62.82      6.14 o 
 -10   5   2      286.23      296.20      7.64 o 
  -9   5   2      697.10      765.84     15.98 o 
  -8   5   2       16.54       18.44      1.77 o 
  -7   5   2      160.57      168.40      3.30 o 
  -6   5   2      111.68      118.39      2.73 o 
  -5   5   2      983.42      968.16     17.46 o 
  -4   5   2      742.20      711.33     13.42 o 
  -3   5   2     1249.23     1252.89     19.61 o 
  -2   5   2      436.99      421.62      5.42 o 
  -1   5   2       99.94       96.08      2.07 o 
   0   5   2       33.37       22.83      0.74 o 
   1   5   2        5.33        6.06      0.38 o 
   2   5   2     1302.04     1370.70     17.44 o 
   3   5   2       47.73       56.36      2.29 o 
   4   5   2      204.87      200.09      4.85 o 
   5   5   2        5.09        5.23      0.27 o 
   6   5   2      253.00      272.32      5.14 o 
   7   5   2        3.51        3.56      0.47 o 
   8   5   2      218.36      237.83      3.65 o 
   9   5   2      726.97      814.64      5.26 o 
  10   5   2       69.95       95.24      2.74 o 
  11   5   2        3.80        7.52      0.74 o 
  12   5   2       67.00       73.38      2.58 o 
  13   5   2      354.09      325.27      4.22 o 
  14   5   2        2.97        1.89      0.54 o 
 -14   6   2      179.31      185.86      3.08 o 
 -13   6   2       36.90       31.01      2.70 o 
 -12   6   2      555.90      573.72      8.19 o 
 -11   6   2      350.20      306.37     27.42 o 
 -10   6   2       73.90       67.72      3.90 o 
  -9   6   2       89.96       88.50      1.88 o 
  -8   6   2     1053.02     1000.24     31.14 o 
  -7   6   2        0.02        1.28      0.48 o 
  -6   6   2      124.67      138.48      2.18 o 
  -5   6   2        2.95        2.40      0.20 o 
  -4   6   2      491.23      507.93     14.39 o 
  -3   6   2     3829.71     3919.87    159.63 o 
  -2   6   2        1.53        2.88      0.29 o 
  -1   6   2      903.34      890.86     16.50 o 
   0   6   2      979.57      985.38     32.81 o 
   1   6   2      732.39      749.16     14.63 o 
   2   6   2        0.69        1.56      0.26 o 
   3   6   2       40.81       45.38      2.24 o 
   4   6   2        8.96       17.62      0.85 o 
   5   6   2      242.88      243.72      3.79 o 
   6   6   2        0.57        0.92      0.72 o 
   7   6   2       46.36       29.71      1.56 o 
   8   6   2       60.13       43.06      2.35 o 
   9   6   2      167.80      181.34      7.01 o 
  10   6   2       19.14       17.44      0.69 o 
  11   6   2       42.98       37.84      2.93 o 
  12   6   2       61.00       54.55      1.51 o 
 -11   7   2      183.48      157.95      2.56 o 
 -10   7   2        0.66        1.00      0.37 o 
  -9   7   2       50.60       41.54      3.52 o 
  -8   7   2      566.04      562.53      7.87 o 
  -7   7   2      229.58      222.94      9.15 o 
  -6   7   2        2.05        3.19      0.41 o 
  -5   7   2       66.30       65.99      1.73 o 
  -4   7   2      270.24      273.49      5.78 o 
  -3   7   2      137.78      143.09      4.36 o 
  -2   7   2      371.63      371.16      5.28 o 
  -1   7   2        8.10        9.65      0.63 o 
   0   7   2      466.57      487.69     11.44 o 
   1   7   2      115.34      131.84      4.42 o 
   2   7   2       74.11       72.08      1.43 o 
   3   7   2       88.52       76.49      1.05 o 
   4   7   2      197.18      187.13      2.33 o 
   5   7   2       40.81       38.06      1.00 o 
   6   7   2       94.81      103.44      2.34 o 
   7   7   2       15.16       22.85      0.91 o 
   8   7   2      192.30      197.07      4.58 o 
   9   7   2        1.78        2.23      0.51 o 
  10   7   2       54.82       46.76      2.27 o 
  -7   8   2      200.14      202.73      3.26 o 
  -6   8   2       48.59       41.70      3.89 o 
  -5   8   2      362.20      328.12     16.31 o 
  -4   8   2      202.80      204.49      3.05 o 
  -3   8   2       18.66       20.27      0.88 o 
  -2   8   2       27.68       23.16      1.00 o 
  -1   8   2      169.60      163.16      2.68 o 
   0   8   2      236.51      225.16      2.55 o 
   1   8   2      214.25      197.10      4.48 o 
   2   8   2       21.67       18.18      0.78 o 
   3   8   2      239.01      265.83      6.59 o 
   4   8   2      259.31      244.06      2.22 o 
   5   8   2      219.27      202.65      2.25 o 
 -20   1   3       10.27       10.05      1.34 o 
 -19   1   3      919.56      900.86     42.03 o 
 -18   1   3      440.95      458.53     18.67 o 
 -17   1   3      159.76      147.14      4.87 o 
 -16   1   3       67.11       72.89      1.76 o 
 -15   1   3      678.05      667.85     17.07 o 
 -14   1   3       94.83       91.90      3.07 o 
 -13   1   3        0.40        1.17      0.32 o 
 -12   1   3        8.83        8.51      0.49 o 
 -11   1   3     1637.69     1590.20     40.56 o 
 -10   1   3       25.98       16.96      1.06 o 
  -9   1   3       94.07       92.36      2.84 o 
  -8   1   3      891.23      916.33     25.71 o 
  -7   1   3       20.92       25.20      1.14 o 
  -6   1   3     1976.23     1964.54     27.58 o 
  -5   1   3       39.22       47.00      1.59 o 
  -3   1   3     1362.22     1354.44     36.07 o 
  -2   1   3      152.19      131.21      2.51 o 
  -1   1   3      570.06      603.02     20.07 o 
   1   1   3      682.16      670.29      6.66 o 
   2   1   3        8.10        5.15      0.50 o 
   3   1   3     2002.97     2129.83     50.59 o 
   4   1   3        2.31        4.53      0.44 o 
   5   1   3     2205.33     2311.03     43.03 o 
   6   1   3      578.64      729.60     18.86 o 
   7   1   3      407.22      429.56     15.17 o 
   8   1   3        9.05        8.96      0.48 o 
   9   1   3        4.65        6.72      0.53 o 
  10   1   3      392.00      379.02      9.02 o 
  11   1   3      908.74      936.51     15.51 o 
  12   1   3      102.69       95.22      3.66 o 
  13   1   3       38.03       33.38      1.38 o 
  14   1   3      138.49      121.91      2.16 o 
  15   1   3      203.34      189.34      2.08 o 
  16   1   3       24.03       21.85      0.58 o 
  17   1   3       10.84        8.28      0.48 o 
  18   1   3        0.67        0.82      0.22 o 
 -20   2   3      203.56      210.34      9.16 o 
 -19   2   3      705.72      733.79     38.41 o 
 -18   2   3      184.87      203.73     14.24 o 
 -17   2   3        2.90        4.06      1.30 o 
 -16   2   3       12.55       15.58      0.70 o 
 -15   2   3      530.62      527.26      9.24 o 
 -14   2   3      176.93      184.38      2.77 o 
 -13   2   3     1038.27     1035.75      9.48 o 
 -12   2   3      244.29      230.28      5.56 o 
 -11   2   3        0.09        2.37      0.39 o 
 -10   2   3       20.98       23.31      0.94 o 
  -9   2   3     2026.51     1973.24     39.72 o 
  -8   2   3      581.82      589.96     13.27 o 
  -7   2   3      426.89      471.70      9.46 o 
  -6   2   3     3018.15     3334.32     49.89 o 
  -5   2   3     1294.28     1255.52     29.77 o 
  -4   2   3        2.09        4.07      0.30 o 
  -3   2   3      773.65      736.08     12.57 o 
  -1   2   3      186.68      186.76      4.60 o 
   0   2   3      497.83      539.84      8.46 o 
   1   2   3     4660.41     4589.33     64.83 o 
   2   2   3      111.48      123.34      3.18 o 
   3   2   3      518.43      559.54     11.67 o 
   4   2   3     4085.71     4565.40     97.07 o 
   5   2   3     7921.52     7757.78    109.60 o 
   6   2   3      980.84     1028.38     30.21 o 
   7   2   3        3.48        4.98      0.46 o 
   8   2   3      512.83      532.98      8.69 o 
   9   2   3     1425.16     1370.24     17.61 o 
  10   2   3      814.64      826.41     10.51 o 
  11   2   3      744.68      793.22     16.60 o 
  12   2   3      101.80      106.90      3.24 o 
  13   2   3       91.99       98.83      3.14 o 
  14   2   3       22.32       22.49      1.61 o 
  15   2   3      664.49      684.72      6.95 o 
  16   2   3      578.17      595.35     14.88 o 
  17   2   3       72.86       66.39      3.99 o 
 -19   3   3      458.45      477.04      9.13 o 
 -18   3   3       46.98       45.88      2.79 o 
 -17   3   3        0.36        1.03      0.29 o 
 -16   3   3      271.08      276.65     14.35 o 
 -15   3   3     1992.51     1964.95     21.80 o 
 -14   3   3        1.09        3.91      0.41 o 
 -13   3   3       42.18       44.10      1.69 o 
 -12   3   3      249.66      262.29      8.77 o 
 -11   3   3      540.67      546.91     18.14 o 
 -10   3   3        6.81        7.91      0.84 o 
  -9   3   3      820.35      879.44     23.70 o 
  -8   3   3     1742.25     1798.39     32.20 o 
  -7   3   3      696.74      647.72      8.79 o 
  -6   3   3      166.80      185.07      7.36 o 
  -5   3   3       86.30       91.33      2.23 o 
  -4   3   3      214.63      164.65      7.71 o 
  -3   3   3       63.27       52.26      2.29 o 
  -2   3   3      131.97      164.83      6.89 o 
  -1   3   3      461.20      498.70     10.88 o 
   0   3   3     9777.76     9859.23    141.92 o 
   1   3   3     1385.18     1632.99     45.00 o 
   2   3   3      626.55      732.87      6.85 o 
   3   3   3      969.16     1202.75     24.27 o 
   4   3   3     5840.34     6194.33    158.35 o 
   5   3   3      359.75      364.22      6.26 o 
   6   3   3       39.61       49.57      1.37 o 
   7   3   3      972.59      994.10      9.30 o 
   8   3   3     1223.41     1270.75     18.17 o 
   9   3   3      289.07      320.02      5.81 o 
  10   3   3      849.50      835.28     26.86 o 
  11   3   3     3527.05     3945.61     97.90 o 
  12   3   3        2.33        2.14      0.22 o 
  13   3   3      148.46      142.71      5.37 o 
  14   3   3        4.74        4.69      0.60 o 
  15   3   3      238.73      236.96      9.04 o 
  16   3   3       42.08       33.96      2.56 o 
 -18   4   3       75.86       67.22      9.08 o 
 -17   4   3      227.47      201.81      5.51 o 
 -16   4   3       14.12       13.39      4.11 o 
 -15   4   3      273.78      305.11      6.90 o 
 -14   4   3      197.26      190.09      6.69 o 
 -13   4   3       39.49       39.26      7.82 o 
 -12   4   3       38.34       33.85      3.47 o 
 -11   4   3       45.75       44.03      2.38 o 
 -10   4   3        0.53        2.66      1.69 o 
  -9   4   3       43.43       41.41      1.74 o 
  -8   4   3       22.00       19.50      0.87 o 
  -7   4   3      252.37      267.83      5.52 o 
  -6   4   3      294.09      299.36      5.35 o 
  -5   4   3       14.32       12.65      1.02 o 
  -4   4   3      242.50      230.36      4.76 o 
  -3   4   3       47.18       45.59      1.67 o 
  -2   4   3        7.45       10.47      1.97 o 
  -1   4   3       10.13       10.26      0.61 o 
   0   4   3       59.49       52.31      2.47 o 
   1   4   3      335.65      349.46      8.58 o 
   2   4   3       25.96       30.94      1.35 o 
   3   4   3        4.10        3.01      0.36 o 
   4   4   3       59.88       69.24      1.61 o 
   5   4   3      237.80      238.20      3.43 o 
   6   4   3        3.59        8.08      1.00 o 
   7   4   3       81.71       85.33      2.12 o 
   8   4   3        4.46        4.03      0.37 o 
   9   4   3      741.59      779.19     20.70 o 
  10   4   3        8.18       10.88      1.71 o 
  11   4   3       20.92       25.27      1.25 o 
  12   4   3      237.31      254.87      8.19 o 
  13   4   3       51.04       53.21      0.85 o 
  14   4   3      165.66      162.86      7.68 o 
  15   4   3       31.20       27.40      3.37 o 
 -17   5   3      191.33      177.61      2.91 o 
 -16   5   3       56.34       63.93      1.85 o 
 -15   5   3       26.81       31.43      2.41 o 
 -14   5   3      216.41      207.08      9.47 o 
 -13   5   3      351.51      351.20      8.90 o 
 -12   5   3      402.52      382.56     19.99 o 
 -11   5   3       43.73       36.45      1.62 o 
 -10   5   3     1075.58     1127.81     60.05 o 
  -9   5   3      682.23      753.68     12.35 o 
  -8   5   3      505.77      539.72      8.74 o 
  -7   5   3       66.05       71.38      2.64 o 
  -6   5   3      351.55      333.11      7.23 o 
  -5   5   3      407.53      405.11      6.58 o 
  -4   5   3      112.04      124.12      2.78 o 
  -3   5   3      209.06      200.88      3.85 o 
  -2   5   3        3.16        5.37      0.52 o 
  -1   5   3      672.69      680.92      8.55 o 
   0   5   3       30.63       33.95      0.80 o 
   1   5   3      410.95      415.10      5.97 o 
   2   5   3      118.80      117.56      3.13 o 
   3   5   3       86.66       78.36      1.72 o 
   4   5   3      331.56      325.01      6.64 o 
   5   5   3      207.07      210.52      2.84 o 
   6   5   3      642.79      606.84     14.12 o 
   7   5   3      245.89      232.77      6.80 o 
   8   5   3       96.39      121.45      2.02 o 
   9   5   3       22.76       27.73      1.10 o 
  10   5   3      159.16      170.80      4.98 o 
  11   5   3        8.02        8.70      0.68 o 
  12   5   3       55.94       61.77      1.84 o 
  13   5   3        3.07        2.72      0.60 o 
 -14   6   3       67.72       59.10      1.23 o 
 -13   6   3      727.94      805.85     17.75 o 
 -12   6   3      476.99      530.18      7.65 o 
 -11   6   3      192.17      210.76      4.65 o 
 -10   6   3       37.23       37.96      1.47 o 
  -9   6   3      635.05      653.57     11.47 o 
  -8   6   3        1.45        1.82      0.18 o 
  -7   6   3      158.42      166.02      4.37 o 
  -6   6   3      237.47      236.42      5.75 o 
  -5   6   3      987.86     1086.15     17.89 o 
  -4   6   3       45.14       40.53      1.63 o 
  -3   6   3      116.69      128.42      3.56 o 
  -2   6   3     1844.55     1894.50     59.64 o 
  -1   6   3     1968.74     2023.20     76.83 o 
   0   6   3        1.32        3.00      0.30 o 
   1   6   3      314.96      359.97      6.82 o 
   2   6   3      721.19      735.14     15.34 o 
   3   6   3       13.12       10.49      1.16 o 
   4   6   3        9.75       10.56      1.01 o 
   5   6   3      541.47      604.72      7.97 o 
   6   6   3      524.65      523.48     13.64 o 
   7   6   3      112.74      118.29      3.68 o 
   8   6   3       32.04       38.02      1.52 o 
   9   6   3      379.18      388.84     10.98 o 
  10   6   3      352.17      313.98      4.53 o 
  11   6   3       10.01        9.67      0.81 o 
  12   6   3      309.78      236.06      3.87 o 
  -9   7   3       21.77       17.73      1.53 o 
  -8   7   3       39.90       45.34      2.92 o 
  -7   7   3      301.10      291.01      6.05 o 
  -6   7   3       45.05       45.73      1.87 o 
  -5   7   3       28.90       27.20      1.07 o 
  -4   7   3       17.35       14.27      1.52 o 
  -3   7   3       71.81       72.66      1.90 o 
  -2   7   3        1.17        2.10      0.30 o 
  -1   7   3      241.22      248.32      4.43 o 
   0   7   3        1.05        2.55      0.32 o 
   1   7   3      298.40      299.04      2.59 o 
   2   7   3       57.58       62.42      0.91 o 
   3   7   3      288.54      276.25      2.63 o 
   4   7   3       56.37       74.24      1.69 o 
   5   7   3        9.97        9.23      0.61 o 
   6   7   3        0.23        0.97      0.21 o 
   7   7   3      341.90      338.31     11.91 o 
   8   7   3       98.22      106.66      4.44 o 
   9   7   3       45.21       39.81      1.95 o 
  -7   8   3       31.47       31.09      2.18 o 
  -6   8   3      143.70      135.12      2.31 o 
  -5   8   3        0.89        1.69      0.35 o 
  -4   8   3        5.00        4.92      0.90 o 
  -3   8   3        6.90        5.85      0.58 o 
  -2   8   3      157.54      138.43      1.16 o 
  -1   8   3       38.31       37.67      1.31 o 
   0   8   3      228.52      224.90      2.07 o 
   1   8   3      121.95      108.22      2.79 o 
   2   8   3        0.01        0.38      0.14 o 
   3   8   3      247.70      223.61      4.97 o 
   4   8   3       40.82       36.09      1.77 o 
 -20   0   4       53.92       55.83      2.63 o 
 -19   0   4     1005.20     1044.46     14.04 o 
 -18   0   4      153.24      162.98      7.51 o 
 -17   0   4      244.06      222.04      6.82 o 
 -16   0   4     1525.89     1544.18    147.75 o 
 -15   0   4     5066.76     5343.51    382.98 o 
 -14   0   4       96.56       97.49      4.62 o 
 -13   0   4      754.73      716.26     43.76 o 
 -12   0   4        3.48        5.22      0.71 o 
 -11   0   4     6672.12     6129.20    313.12 o 
 -10   0   4       92.06      102.10     10.43 o 
  -9   0   4       74.34       59.96      6.62 o 
  -8   0   4     2777.30     3047.54     74.93 o 
  -7   0   4        5.70        5.90      0.38 o 
  -6   0   4     1243.76     1313.01     18.51 o 
  -5   0   4      987.42      828.00      8.32 o 
   1   0   4       86.09       81.61      3.53 o 
   2   0   4      159.02      145.63      7.61 o 
   3   0   4     8242.16     7122.40    604.44 o 
   4   0   4        4.16       14.34      1.88 o 
   5   0   4      271.14      267.89      8.09 o 
   6   0   4      191.81      253.84     12.34 o 
   7   0   4      580.49      498.46     13.38 o 
   8   0   4      351.91      378.98     15.66 o 
   9   0   4       70.62       79.04      3.33 o 
  10   0   4       69.68       57.33      1.44 o 
  11   0   4     1112.54     1012.78     27.50 o 
  12   0   4      477.82      422.02     13.12 o 
  13   0   4       51.69       51.02      1.57 o 
  14   0   4       82.79      103.48      3.08 o 
  15   0   4      465.52      419.88     15.82 o 
  16   0   4      446.80      438.93      9.76 o 
  17   0   4        4.03        4.47      0.60 o 
 -20   1   4      728.46      712.56     19.73 o 
 -19   1   4       23.52       29.17      4.72 o 
 -18   1   4      150.88      139.77      5.86 o 
 -17   1   4      104.15      113.91      4.82 o 
 -16   1   4      168.31      160.03      1.93 o 
 -15   1   4       67.88       67.77      2.23 o 
 -14   1   4        4.52        5.92      0.49 o 
 -13   1   4      148.28      147.15      3.48 o 
 -12   1   4       28.09       31.18      1.35 o 
 -11   1   4       36.87       41.10      0.75 o 
 -10   1   4        1.41        2.70      0.39 o 
  -9   1   4     3301.96     3367.74     66.19 o 
  -8   1   4      258.73      272.59      6.30 o 
  -7   1   4       76.24       49.25      2.29 o 
  -6   1   4     1409.49     1745.78    101.82 o 
  -4   1   4      377.93      407.05      7.49 o 
  -3   1   4      217.66      200.03      5.23 o 
  -2   1   4     1107.60     1106.73     34.81 o 
  -1   1   4        3.65        4.65      0.39 o 
   0   1   4     1107.72      897.91     23.85 o 
   1   1   4     1000.73     1046.81     39.28 o 
   2   1   4     7466.21     6558.85    556.77 o 
   3   1   4       62.57       75.69      2.62 o 
   4   1   4      658.33      624.55     15.71 o 
   5   1   4       88.17      111.88      2.84 o 
   6   1   4      692.11      714.34     17.35 o 
   7   1   4      180.96      175.42      3.48 o 
   8   1   4      164.62      141.28      2.71 o 
   9   1   4      565.79      565.17      5.09 o 
  10   1   4       61.14       58.57      2.54 o 
  11   1   4      101.63       96.59      2.40 o 
  12   1   4        5.64        9.39      0.59 o 
  13   1   4      230.03      243.80      2.71 o 
  14   1   4      132.75      126.67      3.08 o 
  15   1   4      207.99      220.14      7.09 o 
  16   1   4        9.90       10.75      0.51 o 
  17   1   4       90.64       89.88      1.95 o 
 -20   2   4        0.82        0.98      0.16 o 
 -19   2   4      164.43      155.76      9.69 o 
 -18   2   4      583.50      577.40     28.77 o 
 -17   2   4       59.03       54.63      1.84 o 
 -16   2   4      119.14      128.45      3.83 o 
 -15   2   4       42.52       53.90      3.09 o 
 -14   2   4       28.14       31.29      1.32 o 
 -13   2   4        1.37        5.50      0.31 o 
 -12   2   4       96.60       83.59      1.97 o 
 -11   2   4      629.16      704.10      9.73 o 
 -10   2   4        5.77        4.73      0.37 o 
  -9   2   4       31.59       23.14      1.26 o 
  -8   2   4     2153.17     2513.51     36.57 o 
  -7   2   4      985.84     1078.16     29.95 o 
  -6   2   4      720.88      855.67      6.65 o 
  -5   2   4      361.35      391.10      8.16 o 
  -4   2   4     2384.97     2623.51     59.66 o 
  -3   2   4        5.62        6.73      0.91 o 
  -2   2   4        2.09        2.96      1.42 o 
  -1   2   4       12.61        7.58      1.07 o 
   0   2   4      873.32      833.00     18.94 o 
   1   2   4      129.39      135.47      2.10 o 
   2   2   4      545.38      629.35     13.60 o 
   3   2   4       17.68       16.66      2.10 o 
   4   2   4      188.96      154.24      4.57 o 
   5   2   4       36.01       36.90      1.22 o 
   6   2   4       21.96       24.29      0.45 o 
   7   2   4     2644.68     2824.37     39.16 o 
   8   2   4      667.89      694.14     12.69 o 
   9   2   4      117.27      117.89      1.26 o 
  10   2   4       39.00       35.60      0.91 o 
  11   2   4      616.32      621.16     13.11 o 
  12   2   4        0.02        0.39      0.17 o 
  13   2   4      301.19      317.09      7.07 o 
  14   2   4        1.74        1.76      0.27 o 
  15   2   4        3.28        4.02      0.72 o 
  16   2   4       83.12       84.43      5.11 o 
 -19   3   4       55.16       54.12      1.42 o 
 -18   3   4        6.75        5.90      0.75 o 
 -17   3   4       10.08       16.76      1.77 o 
 -16   3   4      135.97      148.55      7.02 o 
 -15   3   4       63.28       61.08      2.00 o 
 -14   3   4       51.70       62.51      4.02 o 
 -13   3   4       27.32       35.90      1.98 o 
 -12   3   4        6.44        8.94      0.40 o 
 -11   3   4        0.54        3.12      0.59 o 
 -10   3   4      367.50      366.91      3.64 o 
  -9   3   4       35.06       26.51      1.01 o 
  -8   3   4       29.40       20.11      0.47 o 
  -7   3   4      112.01      109.84      1.77 o 
  -6   3   4     1010.70     1111.11     19.15 o 
  -5   3   4      290.27      311.09      8.03 o 
  -4   3   4      273.89      316.61     18.64 o 
  -3   3   4     2426.75     2553.40     62.49 o 
  -2   3   4     4040.11     4785.57     50.43 o 
  -1   3   4       95.81      105.33      3.03 o 
   0   3   4       38.90       53.16      2.11 o 
   1   3   4      145.71      146.37      4.53 o 
   2   3   4     1677.45     1831.22     55.26 o 
   3   3   4      199.88      178.72      5.17 o 
   4   3   4      881.58      866.70     14.46 o 
   5   3   4       32.98       24.98      0.94 o 
   6   3   4       28.54       30.71      0.79 o 
   7   3   4      138.35      137.05      3.11 o 
   8   3   4     2363.45     2466.34     56.77 o 
   9   3   4     2449.29     2423.89     91.01 o 
  10   3   4       79.21       73.67      3.29 o 
  11   3   4       24.29       31.15      1.34 o 
  12   3   4      292.32      291.19     12.82 o 
  13   3   4     1012.56     1049.90     40.19 o 
  14   3   4       79.06       83.75      4.07 o 
  15   3   4        5.55        3.06      0.26 o 
  16   3   4        1.35        1.76      0.35 o 
 -18   4   4       27.70       21.65      1.12 o 
 -17   4   4      288.53      312.50      9.45 o 
 -16   4   4       17.85       19.73      3.51 o 
 -15   4   4     1376.94     1358.40     66.78 o 
 -14   4   4      382.97      392.33      9.58 o 
 -13   4   4        3.37        4.01      0.38 o 
 -12   4   4      156.94      161.83      3.21 o 
 -11   4   4     1110.64     1089.78     20.59 o 
 -10   4   4      293.23      293.87      8.52 o 
  -9   4   4       85.20       86.26      2.95 o 
  -8   4   4      955.51      989.21     22.41 o 
  -7   4   4     1015.68     1045.57     20.44 o 
  -6   4   4        5.14        4.57      0.57 o 
  -5   4   4       17.19       13.21      0.94 o 
  -4   4   4      646.53      575.25      5.94 o 
  -3   4   4      414.83      367.53      8.17 o 
  -2   4   4       47.81       43.52      1.44 o 
  -1   4   4      238.25      205.17      4.46 o 
   0   4   4      571.51      552.04     17.51 o 
   1   4   4      242.11      273.01      8.94 o 
   2   4   4        2.32        1.96      0.49 o 
   3   4   4      627.95      602.99      5.33 o 
   4   4   4      844.62      882.42     13.25 o 
   5   4   4        3.78        4.68      0.55 o 
   6   4   4        7.77        8.40      0.36 o 
   7   4   4      617.86      615.47     13.40 o 
   8   4   4        2.40        3.29      0.87 o 
   9   4   4       84.63       97.78      2.31 o 
  10   4   4       70.43       73.75      1.02 o 
  11   4   4        3.35        6.38      1.82 o 
  12   4   4      109.18      111.03      3.94 o 
  13   4   4       35.92       34.04      1.52 o 
  14   4   4      187.05      190.59      4.15 o 
 -17   5   4       20.31       19.87      1.45 o 
 -16   5   4      125.23       93.08      2.23 o 
 -15   5   4      128.92      124.40      8.67 o 
 -14   5   4       61.29       60.30      2.23 o 
 -13   5   4       68.36       83.32      3.10 o 
 -12   5   4      116.12      138.50      3.89 o 
 -11   5   4      290.29      331.70      2.39 o 
 -10   5   4       48.88       52.65      1.79 o 
  -9   5   4      838.33      889.43     32.95 o 
  -8   5   4      157.38      160.76      5.01 o 
  -7   5   4      165.87      157.08      4.43 o 
  -6   5   4       36.76       37.55      1.33 o 
  -5   5   4      435.99      429.56      5.35 o 
  -4   5   4        2.27        4.00      0.31 o 
  -3   5   4        1.87        3.07      0.23 o 
  -2   5   4      262.27      254.85      5.13 o 
  -1   5   4      473.08      460.19     10.88 o 
   0   5   4       15.59       19.99      0.82 o 
   1   5   4        2.97        5.06      0.53 o 
   2   5   4     1568.95     1533.12     26.07 o 
   3   5   4       45.96       38.66      1.51 o 
   4   5   4        3.44        3.73      0.45 o 
   5   5   4      527.11      552.36     17.42 o 
   6   5   4       85.49       84.74      3.36 o 
   7   5   4       22.52       17.56      1.05 o 
   8   5   4       26.23       17.56      0.85 o 
   9   5   4      349.40      370.13      5.03 o 
  10   5   4       74.27       75.78      1.39 o 
  11   5   4        0.05        1.11      0.24 o 
  12   5   4        9.63       10.88      0.57 o 
  13   5   4       20.53       14.54      1.61 o 
 -14   6   4      282.82      217.81      3.45 o 
 -13   6   4       49.14       50.40      4.28 o 
 -12   6   4       98.31       84.83      1.64 o 
 -11   6   4        0.12        3.69      0.98 o 
 -10   6   4       64.93       60.59      1.10 o 
  -9   6   4       87.55       82.41      4.28 o 
  -8   6   4      594.93      590.94     19.48 o 
  -7   6   4      770.29      792.07     47.44 o 
  -6   6   4        1.77        2.44      0.71 o 
  -5   6   4      882.77      935.24      9.33 o 
  -4   6   4     2640.73     2845.82     33.41 o 
  -3   6   4      856.42      885.62     13.85 o 
  -2   6   4       50.71       47.81      2.15 o 
  -1   6   4       90.52       85.26      3.80 o 
   0   6   4       14.75       23.58      1.58 o 
   1   6   4       90.42      102.54      1.47 o 
   2   6   4       14.26       13.93      0.52 o 
   3   6   4      292.76      270.65      4.09 o 
   4   6   4      593.49      507.93      6.02 o 
   5   6   4        4.00        2.61      0.63 o 
   6   6   4       41.24       35.50      1.85 o 
   7   6   4      130.15      120.82      1.74 o 
   8   6   4        2.80        1.79      1.75 o 
   9   6   4        1.21        1.69      0.25 o 
  10   6   4        4.46        4.15      0.61 o 
  11   6   4      699.48      554.63     42.20 o 
  -9   7   4        7.82        9.28      0.84 o 
  -8   7   4      261.29      233.66     14.47 o 
  -7   7   4        0.75        2.43      0.91 o 
  -6   7   4      947.50      988.51      7.80 o 
  -5   7   4       76.94       79.27      1.13 o 
  -4   7   4      152.09      152.67      2.87 o 
  -3   7   4        8.54       10.46      0.95 o 
  -2   7   4      340.75      377.13      6.68 o 
  -1   7   4      516.35      534.75      6.26 o 
   0   7   4       46.36       45.39      1.35 o 
   1   7   4      766.99      801.31      7.29 o 
   2   7   4      109.93      123.23      0.97 o 
   3   7   4      407.02      389.47      3.11 o 
   4   7   4       56.46       59.31      1.25 o 
   5   7   4      826.52      878.82    110.92 o 
   6   7   4       17.34       19.91      0.79 o 
   7   7   4       22.45       19.18      0.67 o 
   8   7   4      239.39      212.65      7.88 o 
  -5   8   4      135.86      126.67      1.48 o 
  -4   8   4      113.73       91.00      3.04 o 
  -3   8   4      689.03      616.76      9.41 o 
  -2   8   4       65.50       68.68      1.68 o 
  -1   8   4       39.55       38.96      1.91 o 
   0   8   4       58.64       64.51      0.88 o 
   1   8   4      203.42      196.85      2.22 o 
   2   8   4      118.59       97.63      1.66 o 
 -21   1   5       17.90       19.40      1.48 o 
 -20   1   5      245.52      238.60      5.80 o 
 -19   1   5        1.58        2.52      1.79 o 
 -18   1   5     1100.31     1174.23     23.88 o 
 -17   1   5      123.71      119.56      6.60 o 
 -16   1   5      256.95      254.41      3.31 o 
 -15   1   5      385.79      380.43     10.67 o 
 -14   1   5       40.52       36.91      1.24 o 
 -13   1   5      317.08      323.22      4.38 o 
 -12   1   5     2090.42     2037.73     26.16 o 
 -11   1   5      960.04      978.76     21.47 o 
 -10   1   5        1.45        1.95      0.21 o 
  -9   1   5      360.94      401.70     12.76 o 
  -8   1   5      619.10      625.37     17.32 o 
  -7   1   5      764.48      769.99     25.39 o 
  -6   1   5     1124.64     1235.12     34.13 o 
  -5   1   5       84.66      106.70      3.70 o 
  -4   1   5     2562.80     2459.81     34.13 o 
  -3   1   5      949.84      921.64     24.36 o 
  -2   1   5      510.88      474.09     12.91 o 
  -1   1   5      851.09      839.53     28.39 o 
   0   1   5        9.67       12.43      0.77 o 
   1   1   5      412.42      359.23      4.19 o 
   2   1   5       48.20       41.85      1.70 o 
   3   1   5      956.63      963.50     34.51 o 
   4   1   5      136.52      153.38      7.47 o 
   5   1   5      758.34      837.09     10.24 o 
   6   1   5      422.41      391.99      6.29 o 
   7   1   5      573.21      518.92      7.69 o 
   8   1   5        1.09        2.67      0.28 o 
   9   1   5       59.90       57.26      1.42 o 
  10   1   5       22.11       18.63      0.71 o 
  11   1   5      333.65      314.27      4.79 o 
  12   1   5        0.32        2.51      0.19 o 
  13   1   5       32.33       30.99      1.00 o 
  14   1   5       13.15       10.44      0.69 o 
  15   1   5       40.20       37.70      1.60 o 
  16   1   5      202.03      165.90      9.80 o 
 -20   2   5       62.01       68.38      1.91 o 
 -19   2   5       62.75       57.96      2.40 o 
 -18   2   5       75.18       78.55      1.99 o 
 -17   2   5      439.25      450.38     23.94 o 
 -16   2   5       95.07      117.88     11.75 o 
 -15   2   5        6.46       12.28      0.81 o 
 -14   2   5      100.13       96.26      3.22 o 
 -13   2   5     1454.61     1511.22     29.88 o 
 -12   2   5        2.19        4.45      0.73 o 
 -11   2   5        0.04        1.44      0.23 o 
 -10   2   5       89.78       77.23      1.13 o 
  -9   2   5     1313.43     1350.95     18.04 o 
  -8   2   5      335.99      342.56     10.67 o 
  -7   2   5        6.97        7.99      1.12 o 
  -6   2   5     1340.58     1439.92     37.61 o 
  -5   2   5     1114.85     1197.80     32.68 o 
  -4   2   5      465.01      405.58     11.46 o 
  -3   2   5      610.64      562.31      4.59 o 
  -2   2   5     1473.21     1255.99     28.75 o 
  -1   2   5       52.03       72.52      1.90 o 
   0   2   5      582.90      515.43      9.39 o 
   1   2   5     3540.54     3736.90    130.87 o 
   2   2   5     4710.33     4824.96    115.53 o 
   3   2   5       15.68       10.90      1.35 o 
   4   2   5       83.58       88.32      1.85 o 
   5   2   5      182.79      163.05      2.80 o 
   6   2   5     4692.07     4666.20     81.82 o 
   7   2   5        8.09       11.75      0.45 o 
   8   2   5       22.80       22.66      0.53 o 
   9   2   5       45.60       42.63      0.95 o 
  10   2   5      452.79      449.01     18.31 o 
  11   2   5        7.30        8.65      0.45 o 
  12   2   5      483.72      532.64     19.38 o 
  13   2   5      785.57      836.91     33.25 o 
  14   2   5        3.13        2.11      0.18 o 
  15   2   5       55.48       53.37      3.48 o 
 -18   3   5        0.90        1.94      0.33 o 
 -17   3   5       56.15       56.40      2.59 o 
 -16   3   5       10.42       14.29      1.82 o 
 -15   3   5       69.23       86.55      2.02 o 
 -14   3   5       52.34       54.93      3.57 o 
 -13   3   5      453.70      414.88     10.45 o 
 -12   3   5      470.23      471.81     10.60 o 
 -11   3   5      132.95      139.82      3.05 o 
 -10   3   5      445.43      486.81      7.07 o 
  -9   3   5       27.25       23.99      0.96 o 
  -8   3   5      467.62      465.43      5.78 o 
  -7   3   5      127.39      112.80      2.10 o 
  -6   3   5        6.80        4.12      0.33 o 
  -5   3   5     1032.79     1005.21     17.44 o 
  -4   3   5     1158.77     1176.11     33.38 o 
  -3   3   5      182.61      202.46     15.64 o 
  -2   3   5        3.66        5.91      0.79 o 
  -1   3   5      161.48      196.59      5.42 o 
   0   3   5     5603.10     5484.96    149.27 o 
   1   3   5      150.89      164.51      5.14 o 
   2   3   5      276.08      248.57      4.37 o 
   3   3   5       19.38       18.95      2.16 o 
   4   3   5      309.70      351.50      9.12 o 
   5   3   5      286.27      299.63      4.55 o 
   6   3   5      175.40      183.20      3.19 o 
   7   3   5     3562.37     3684.15     64.38 o 
   8   3   5     1589.53     1555.31     44.66 o 
   9   3   5       16.42       17.27      1.50 o 
  10   3   5        0.58        2.03      0.63 o 
  11   3   5      570.77      570.65     18.79 o 
  12   3   5        0.21        1.20      0.31 o 
  13   3   5      338.21      312.65      4.43 o 
  14   3   5        1.96        2.71      0.77 o 
  15   3   5      274.95      260.05     14.33 o 
 -18   4   5       24.23       20.29      1.39 o 
 -17   4   5        0.30        1.39      0.78 o 
 -16   4   5      127.26      125.32      7.63 o 
 -15   4   5        3.11        4.20      0.59 o 
 -14   4   5       18.33       26.20      2.10 o 
 -13   4   5      584.78      579.62      9.32 o 
 -12   4   5       99.97      109.99      2.92 o 
 -11   4   5        0.97        3.59      0.65 o 
 -10   4   5      117.33      140.41      5.27 o 
  -9   4   5      636.21      684.02     12.61 o 
  -8   4   5      160.58      156.22      2.67 o 
  -7   4   5      604.04      638.51     19.76 o 
  -6   4   5      432.77      444.91     10.55 o 
  -5   4   5        6.56        6.69      0.72 o 
  -4   4   5        7.90       15.45      1.14 o 
  -3   4   5     1327.78     1325.37     41.36 o 
  -2   4   5      170.59      132.46      3.12 o 
  -1   4   5      152.72      131.17      4.42 o 
   0   4   5       27.67       27.18      1.03 o 
   1   4   5      418.28      410.12      6.92 o 
   2   4   5       19.73       22.12      0.90 o 
   3   4   5        0.39        2.69      0.28 o 
   4   4   5       87.12       89.33      1.20 o 
   5   4   5       17.17       15.55      0.90 o 
   6   4   5       99.94       93.99      2.69 o 
   7   4   5        6.46        6.24      0.37 o 
   8   4   5      112.07      118.40      3.61 o 
   9   4   5      120.08      127.52      3.46 o 
  10   4   5      110.52      112.52      3.13 o 
  11   4   5       43.70       40.79      1.53 o 
  12   4   5      305.07      290.03      5.14 o 
  13   4   5      104.54      119.56      2.62 o 
  14   4   5       20.65       19.68      1.39 o 
 -16   5   5       70.26       59.98      4.65 o 
 -15   5   5        5.31        6.01      0.83 o 
 -14   5   5      478.78      524.41      7.10 o 
 -13   5   5        1.54        2.36      1.38 o 
 -12   5   5      672.35      655.54     15.76 o 
 -11   5   5      998.57      999.86     15.11 o 
 -10   5   5      472.26      498.66      7.19 o 
  -9   5   5      177.57      198.79      8.86 o 
  -8   5   5      610.27      610.89     27.54 o 
  -7   5   5     2158.08     2132.01     48.68 o 
  -6   5   5      142.32      141.94      4.39 o 
  -5   5   5        0.92        4.66      1.61 o 
  -4   5   5        2.05       12.77      1.69 o 
  -3   5   5      829.71      846.30     16.16 o 
  -2   5   5        1.98        3.23      0.36 o 
  -1   5   5      231.26      214.31      4.93 o 
   0   5   5      289.17      254.53      6.89 o 
   1   5   5       58.81       57.93      1.35 o 
   2   5   5        1.55        3.60      0.20 o 
   3   5   5      183.97      188.02      4.48 o 
   4   5   5      168.41      140.34      3.65 o 
   5   5   5        0.10        1.69      0.71 o 
   6   5   5       37.72       37.87      1.73 o 
   7   5   5      365.55      400.58      4.77 o 
   8   5   5       56.87       53.41      1.47 o 
   9   5   5       39.98       40.64      1.36 o 
  10   5   5       61.56       66.15      1.96 o 
  11   5   5       13.49        9.90      0.53 o 
  12   5   5        0.13        0.21      0.13 o 
 -11   6   5      204.67      184.39      2.78 o 
 -10   6   5       72.33       67.80      1.67 o 
  -9   6   5       20.96       23.60      4.10 o 
  -8   6   5      435.03      483.95     15.86 o 
  -7   6   5      542.99      552.91     33.73 o 
  -6   6   5      529.39      540.98     25.02 o 
  -5   6   5      218.11      229.29      6.53 o 
  -4   6   5        4.68        4.79      0.66 o 
  -3   6   5       11.73       15.92      0.50 o 
  -2   6   5      130.08      134.03      3.35 o 
  -1   6   5      166.71      179.12      1.89 o 
   0   6   5       49.31       43.34      0.99 o 
   1   6   5        6.36       13.63      1.09 o 
   2   6   5       30.05       37.53      1.64 o 
   3   6   5      163.15      143.04      2.37 o 
   4   6   5      104.38      104.66      2.53 o 
   5   6   5      433.69      454.26      9.21 o 
   6   6   5      294.79      326.44      2.44 o 
   7   6   5        5.08        3.70      0.45 o 
   8   6   5      476.39      526.02     16.82 o 
   9   6   5       91.79       93.00      1.82 o 
  10   6   5       16.91       12.60      0.65 o 
 -10   7   5        8.16        5.69      1.04 o 
  -9   7   5       41.28       40.38      3.40 o 
  -8   7   5       25.74       31.20      2.67 o 
  -7   7   5        1.87        2.32      0.31 o 
  -6   7   5      499.24      482.84     23.12 o 
  -5   7   5       79.19       70.11      3.41 o 
  -4   7   5     1149.10     1047.97     55.49 o 
  -3   7   5      101.09       83.34      2.47 o 
  -2   7   5       17.75       20.10      0.44 o 
  -1   7   5       76.89       66.68      1.40 o 
   0   7   5     1404.89     1366.78     86.61 o 
   1   7   5       42.18       40.56      1.34 o 
   2   7   5       70.19       72.41      2.07 o 
   3   7   5      152.91      134.12      3.12 o 
   4   7   5      200.26      192.86      5.78 o 
   5   7   5      101.25       99.84      2.74 o 
   6   7   5        0.15        0.43      0.11 o 
  -4   8   5       59.42       47.08      3.24 o 
  -3   8   5       14.59        8.68      1.58 o 
  -2   8   5       38.16       25.96      1.82 o 
  -1   8   5       83.36       77.55      1.38 o 
 -21   0   6        0.79        1.55      0.57 o 
 -20   0   6       42.59       54.20      4.49 o 
 -19   0   6      775.46      773.13     12.88 o 
 -18   0   6      688.38      616.23     33.86 o 
 -17   0   6      280.05      258.08     21.53 o 
 -15   0   6     2300.70     2254.71     44.32 o 
 -14   0   6     1297.91     1282.00     58.73 o 
 -13   0   6      221.43      204.34      9.21 o 
 -12   0   6       37.05       35.89      2.83 o 
 -11   0   6      735.20      608.45     18.46 o 
 -10   0   6      272.56      275.35     11.10 o 
  -9   0   6        6.48        8.15      1.04 o 
  -7   0   6      917.15      799.53     11.94 o 
  -6   0   6      562.72      575.67     41.05 o 
  -3   0   6     2298.82     2482.98     30.99 o 
  -2   0   6      292.15      346.65      2.75 o 
  -1   0   6        3.20       11.45      1.79 o 
   0   0   6      823.26      674.84     21.13 o 
   1   0   6      594.63      615.68      9.89 o 
   2   0   6       94.35       75.40      4.98 o 
   3   0   6      284.70      313.75     20.44 o 
   4   0   6      477.97      406.62     30.07 o 
   5   0   6      597.49      543.70     32.66 o 
   6   0   6       25.74       21.62      1.24 o 
   7   0   6      451.88      421.71     17.88 o 
   8   0   6       30.73       31.22      2.69 o 
   9   0   6      405.77      448.25     13.33 o 
  10   0   6       52.92       52.81      3.33 o 
  11   0   6     2170.72     2177.92    145.10 o 
  12   0   6      486.23      478.67     15.45 o 
  13   0   6        9.07        7.29      0.89 o 
  14   0   6        8.76        9.49      0.64 o 
  15   0   6      251.18      204.25      3.22 o 
 -21   1   6        0.47        1.53      0.51 o 
 -20   1   6      107.89      113.20      3.43 o 
 -19   1   6       26.42       27.41      1.62 o 
 -18   1   6      171.57      180.26      6.61 o 
 -17   1   6       31.63       30.80      1.67 o 
 -16   1   6      219.19      239.35      4.22 o 
 -15   1   6       74.65       71.05      2.45 o 
 -14   1   6     1404.71     1492.89     30.22 o 
 -13   1   6      812.87      825.03     16.39 o 
 -12   1   6       44.91       39.74      0.99 o 
 -11   1   6       30.59       29.56      1.13 o 
 -10   1   6      187.76      157.74      4.88 o 
  -9   1   6     1030.21      906.76     26.32 o 
  -8   1   6      207.73      203.50      7.72 o 
  -7   1   6      942.66     1052.88     31.05 o 
  -6   1   6       29.31       14.46      0.74 o 
  -5   1   6       39.61       60.86      2.61 o 
  -4   1   6        2.13        6.17      0.56 o 
  -3   1   6      722.91      719.83     22.92 o 
  -2   1   6     1628.52     1664.29     25.63 o 
  -1   1   6        2.81        8.48      0.47 o 
   0   1   6      221.39      212.52      5.89 o 
   1   1   6      819.24      763.05     28.29 o 
   2   1   6      787.82      793.90     16.88 o 
   3   1   6      223.60      206.17      2.99 o 
   4   1   6       58.83       54.13      1.47 o 
   5   1   6     1896.82     1814.92     28.81 o 
   6   1   6        7.60       15.39      1.72 o 
   7   1   6       87.27       82.49      2.25 o 
   8   1   6        6.34        9.41      0.91 o 
   9   1   6      288.50      296.71      8.38 o 
  10   1   6      197.83      201.95      4.51 o 
  11   1   6       62.07       62.82      1.41 o 
  12   1   6       16.20       21.55      1.35 o 
  13   1   6        9.13       12.36      0.93 o 
  14   1   6       96.85       93.68      3.53 o 
  15   1   6       52.35       55.71      1.41 o 
 -20   2   6        6.56        4.35      1.06 o 
 -19   2   6       72.32       62.61      1.41 o 
 -18   2   6        1.00        1.50      0.59 o 
 -17   2   6        7.54        9.40      2.08 o 
 -16   2   6       10.65        9.03      0.79 o 
 -15   2   6        0.97        1.01      0.26 o 
 -14   2   6       11.97       12.82      0.70 o 
 -13   2   6        7.76        7.54      0.50 o 
 -12   2   6      206.98      205.67      6.40 o 
 -11   2   6        2.46        4.55      0.29 o 
 -10   2   6      216.59      239.12      4.05 o 
  -9   2   6     1022.14     1112.83     11.77 o 
  -8   2   6       15.59        8.93      0.68 o 
  -7   2   6     1312.82     1322.43     20.19 o 
  -6   2   6      297.44      283.92      7.93 o 
  -5   2   6       22.29       21.68      1.00 o 
  -4   2   6      113.95      110.43      4.09 o 
  -3   2   6      413.51      382.50     11.41 o 
  -2   2   6      131.21      156.22      5.41 o 
  -1   2   6      493.54      514.24      8.24 o 
   0   2   6      310.40      313.27     15.13 o 
   1   2   6      513.93      488.91     13.87 o 
   2   2   6      283.40      272.51      4.97 o 
   3   2   6      151.16      144.87      2.77 o 
   4   2   6       10.81        5.20      0.38 o 
   5   2   6        1.47        3.52      1.72 o 
   6   2   6       55.36       55.08      1.68 o 
   7   2   6      426.27      417.86      6.15 o 
   8   2   6       20.49       18.15      0.67 o 
   9   2   6       70.97       77.77      3.64 o 
  10   2   6      286.85      320.63      6.54 o 
  11   2   6       37.46       41.57      2.11 o 
  12   2   6        1.32        3.23      0.36 o 
  13   2   6       34.67       29.06      1.61 o 
  14   2   6       59.13       55.47      2.97 o 
 -19   3   6        1.80        1.76      0.60 o 
 -18   3   6        4.99        6.40      0.85 o 
 -17   3   6      150.74      152.72      4.51 o 
 -16   3   6       65.37       71.34      2.29 o 
 -15   3   6       48.43       50.44      4.23 o 
 -14   3   6      128.04      125.23      4.59 o 
 -13   3   6      267.70      279.24     11.19 o 
 -12   3   6       94.08      102.05      2.98 o 
 -11   3   6        3.07        6.45      0.55 o 
 -10   3   6      289.03      305.44      7.80 o 
  -9   3   6      375.17      387.27      4.57 o 
  -8   3   6       86.43       89.27      1.38 o 
  -7   3   6       29.86       25.85      1.40 o 
  -6   3   6      348.08      336.60     16.67 o 
  -5   3   6      476.33      448.09      8.88 o 
  -4   3   6      369.32      317.91     13.40 o 
  -3   3   6       39.68       33.09      1.29 o 
  -2   3   6      206.92      188.07      5.91 o 
  -1   3   6     1208.49     1120.77     21.02 o 
   0   3   6      109.34       93.25      1.66 o 
   1   3   6       57.81       47.22      1.56 o 
   2   3   6       19.92       18.20      1.03 o 
   3   3   6      178.76      170.40      2.67 o 
   4   3   6      159.54      157.79      2.48 o 
   5   3   6     1094.95     1134.26     22.19 o 
   6   3   6       79.67       77.20      1.62 o 
   7   3   6        9.34        9.91      0.88 o 
   8   3   6      192.93      201.55      2.54 o 
   9   3   6      386.56      421.50      9.44 o 
  10   3   6      628.51      650.39     10.72 o 
  11   3   6        2.34        1.05      0.30 o 
  12   3   6      268.73      271.26      6.79 o 
  13   3   6        7.34        7.20      0.70 o 
  14   3   6       86.43       84.46      5.85 o 
 -18   4   6      255.11      240.93      5.61 o 
 -17   4   6       45.95       52.17      3.27 o 
 -16   4   6        6.13        9.13      0.98 o 
 -15   4   6      345.96      384.26     22.95 o 
 -14   4   6      598.76      611.56     36.15 o 
 -13   4   6       19.54       22.84      1.19 o 
 -12   4   6       75.06      101.18      1.53 o 
 -11   4   6      138.81      160.65      7.97 o 
 -10   4   6      664.58      699.46     20.68 o 
  -9   4   6      191.97      189.11      6.60 o 
  -8   4   6     1581.40     1700.44     27.23 o 
  -7   4   6     1508.93     1588.93     33.00 o 
  -6   4   6      262.53      274.41      5.00 o 
  -5   4   6      126.16      124.88      3.51 o 
  -4   4   6     1417.99     1362.46     31.65 o 
  -3   4   6       37.32       43.39      1.74 o 
  -2   4   6       18.70       15.40      1.10 o 
  -1   4   6      428.29      395.72      7.62 o 
   0   4   6     1698.76     1749.57     39.65 o 
   1   4   6       14.61       22.29      0.89 o 
   2   4   6      106.43      113.59      2.87 o 
   3   4   6      613.48      577.50     11.87 o 
   4   4   6      596.19      590.07     12.55 o 
   5   4   6      249.70      241.89      6.36 o 
   6   4   6      202.25      227.31      3.19 o 
   7   4   6      739.72      743.90     13.38 o 
   8   4   6      127.14      118.62      1.86 o 
   9   4   6       45.13       42.90      1.55 o 
  10   4   6      445.31      449.16      6.76 o 
  11   4   6      443.09      471.40      8.96 o 
  12   4   6       47.19       45.05      1.84 o 
 -16   5   6        0.78        1.03      0.44 o 
 -15   5   6      493.64      476.82     16.35 o 
 -14   5   6      167.72      148.07      2.76 o 
 -13   5   6      450.79      447.70     22.18 o 
 -12   5   6      122.93      127.62      2.61 o 
 -11   5   6       29.58       29.33      1.80 o 
 -10   5   6      270.63      316.06      6.95 o 
  -9   5   6      579.00      600.97     16.41 o 
  -8   5   6       29.41       34.51      3.28 o 
  -7   5   6      613.57      585.09     28.45 o 
  -6   5   6        4.81        4.90      0.78 o 
  -5   5   6      152.35      139.65      4.74 o 
  -4   5   6      140.82      134.76      6.91 o 
  -3   5   6       35.43       39.39      1.57 o 
  -2   5   6     1375.95     1396.99     30.08 o 
  -1   5   6       57.24       54.93      1.82 o 
   0   5   6       47.38       53.27      1.64 o 
   1   5   6      179.94      146.59      2.80 o 
   2   5   6      232.45      242.13      3.47 o 
   3   5   6       49.22       44.39      1.11 o 
   4   5   6        6.79        5.82      0.80 o 
   5   5   6        0.85        3.53      1.16 o 
   6   5   6        4.90        7.81      1.35 o 
   7   5   6       62.31       62.83      1.53 o 
   8   5   6      257.40      285.40      6.15 o 
   9   5   6      111.39      101.18      3.45 o 
  10   5   6       23.85       22.91      1.16 o 
  11   5   6        5.72       10.27      1.00 o 
 -12   6   6       16.59       16.84      1.45 o 
 -11   6   6      237.17      233.89      3.44 o 
 -10   6   6      190.47      194.24      3.04 o 
  -9   6   6      176.95      182.28      2.82 o 
  -8   6   6      139.50      157.43      3.24 o 
  -7   6   6      365.49      365.70     16.78 o 
  -6   6   6        4.57        5.22      0.58 o 
  -5   6   6      319.89      336.02     13.16 o 
  -4   6   6       28.71       32.92      2.40 o 
  -3   6   6        2.78        4.45      1.38 o 
  -2   6   6       70.06       70.46      5.01 o 
  -1   6   6      182.88      157.10      2.00 o 
   0   6   6        3.43        2.71      0.70 o 
   1   6   6        1.21        1.11      0.23 o 
   2   6   6       52.82       48.95      1.47 o 
   3   6   6       86.41       55.18      1.31 o 
   4   6   6      118.21      142.87      2.80 o 
   5   6   6       27.58       34.23      0.94 o 
   6   6   6      150.34      142.83      5.87 o 
   7   6   6       41.95       40.45      1.71 o 
   8   6   6        0.41        0.79      1.14 o 
  -9   7   6       37.19       33.90      2.36 o 
  -8   7   6       13.87       12.41      1.11 o 
  -7   7   6       30.47       32.91      1.99 o 
  -6   7   6      173.93      179.85      2.95 o 
  -5   7   6      296.04      297.72      4.57 o 
  -4   7   6      139.36      137.20      2.89 o 
  -3   7   6      177.85      162.50      2.14 o 
  -2   7   6       58.84       58.30      1.34 o 
  -1   7   6      328.52      320.39      6.61 o 
   0   7   6        2.86        3.72      0.39 o 
   1   7   6      246.07      229.71      7.30 o 
   2   7   6       19.06       21.62      0.84 o 
   3   7   6        0.71        0.74      0.20 o 
   4   7   6       89.91       82.77      1.48 o 
   5   7   6       30.59       28.94      1.42 o 
 -20   1   7       13.35       12.31      0.64 o 
 -19   1   7      218.97      237.50      4.84 o 
 -18   1   7       28.55       30.80      1.25 o 
 -17   1   7      422.51      438.67     16.35 o 
 -16   1   7       63.61       66.38      1.42 o 
 -15   1   7     1045.09     1092.27     21.66 o 
 -14   1   7       70.46       78.16      2.20 o 
 -13   1   7     1231.32     1247.58     13.01 o 
 -12   1   7      175.43      159.10      3.14 o 
 -11   1   7     1429.28     1410.45     23.05 o 
 -10   1   7     1383.36     1386.71     29.26 o 
  -9   1   7      185.90      176.70      3.64 o 
  -8   1   7      717.93      709.71     17.78 o 
  -7   1   7      427.85      429.11     10.22 o 
  -6   1   7      138.26      138.37      2.83 o 
  -5   1   7      263.12      225.89      8.19 o 
  -4   1   7      881.28      843.71     34.52 o 
  -3   1   7       47.22       57.02      1.67 o 
  -2   1   7      335.71      373.41     11.05 o 
  -1   1   7        2.35        3.09      0.47 o 
   0   1   7     1037.06      810.23     15.73 o 
   1   1   7      287.95      290.85      4.69 o 
   2   1   7       24.07       20.41      0.79 o 
   3   1   7     1261.77     1142.23     16.87 o 
   4   1   7      251.02      251.04      3.41 o 
   5   1   7       36.07       37.09      1.05 o 
   6   1   7      105.38       96.31      1.52 o 
   7   1   7      638.39      688.83     13.88 o 
   8   1   7        0.63        0.75      0.11 o 
   9   1   7        3.34        3.05      0.49 o 
  10   1   7        2.33        1.24      0.41 o 
  11   1   7      422.54      412.42      5.29 o 
  12   1   7       36.33       37.91      1.71 o 
  13   1   7      169.50      178.08      6.57 o 
  14   1   7      154.11      143.84      8.50 o 
 -20   2   7      300.17      304.46      3.44 o 
 -19   2   7       37.81       36.86      1.88 o 
 -18   2   7       16.95       18.82      1.09 o 
 -17   2   7      281.19      301.82      4.19 o 
 -16   2   7      240.28      252.60      3.55 o 
 -15   2   7      116.80      117.10      2.81 o 
 -14   2   7       22.84       21.60      0.92 o 
 -13   2   7      951.78      947.09     17.57 o 
 -12   2   7        2.92        3.95      0.37 o 
 -11   2   7      494.65      513.72     11.80 o 
 -10   2   7      992.95      986.35     21.45 o 
  -9   2   7     1376.00     1381.95     32.17 o 
  -8   2   7       46.92       48.53      0.72 o 
  -7   2   7      502.20      473.41      7.12 o 
  -6   2   7     1032.95     1005.35     17.71 o 
  -5   2   7      363.02      369.52      7.26 o 
  -4   2   7       11.95       12.09      0.54 o 
  -3   2   7      466.42      406.31      4.91 o 
  -2   2   7     1032.75      909.95     15.71 o 
  -1   2   7       13.14       11.22      0.69 o 
   0   2   7      898.28      813.13     17.68 o 
   1   2   7       57.67       60.98      1.13 o 
   2   2   7     2431.27     2376.45     29.91 o 
   3   2   7      107.78      102.28      1.70 o 
   4   2   7     1007.81      962.46     18.09 o 
   5   2   7       84.44       93.79      2.06 o 
   6   2   7      187.47      177.84      3.33 o 
   7   2   7        2.54        4.34      0.40 o 
   8   2   7      137.14      152.94      1.93 o 
   9   2   7      425.43      472.41      6.25 o 
  10   2   7      170.68      193.43      3.40 o 
  11   2   7        3.27        5.71      1.19 o 
  12   2   7       25.81       25.60      1.10 o 
  13   2   7      384.20      376.97      4.07 o 
 -19   3   7      260.11      234.10      3.96 o 
 -18   3   7       12.25       13.01      3.43 o 
 -17   3   7      508.61      488.76      7.42 o 
 -16   3   7      166.86      172.90      7.28 o 
 -15   3   7      429.74      465.33     11.44 o 
 -14   3   7       25.41       31.79      1.85 o 
 -13   3   7      223.98      250.78      7.20 o 
 -12   3   7      645.09      714.56     19.79 o 
 -11   3   7       85.43       81.69      3.23 o 
 -10   3   7       42.07       42.80      1.80 o 
  -9   3   7      333.96      345.49      7.95 o 
  -8   3   7      248.69      234.14      5.42 o 
  -7   3   7      197.04      187.05      4.61 o 
  -6   3   7      662.81      640.03      9.81 o 
  -5   3   7       53.61       60.35      1.95 o 
  -4   3   7     5696.74     5550.33    109.15 o 
  -3   3   7       57.63       57.46      2.25 o 
  -2   3   7      547.39      527.37      7.24 o 
  -1   3   7       15.63       12.13      0.87 o 
   0   3   7     1337.05     1250.33     25.85 o 
   1   3   7       61.91       56.96      1.41 o 
   2   3   7      333.37      335.93      7.22 o 
   3   3   7     1781.67     1726.83     41.60 o 
   4   3   7      635.10      579.09     16.91 o 
   5   3   7      481.27      493.63     10.81 o 
   6   3   7      107.67      109.69      2.95 o 
   7   3   7     3380.42     3634.52     63.36 o 
   8   3   7       24.32       22.61      1.01 o 
   9   3   7        4.07        3.60      0.41 o 
  10   3   7       53.71       53.85      1.41 o 
  11   3   7       94.17       89.23      3.38 o 
  12   3   7      212.56      204.94      5.91 o 
 -18   4   7       10.56        9.85      0.74 o 
 -17   4   7       28.75       29.07      2.61 o 
 -16   4   7        4.93        5.65      0.68 o 
 -15   4   7       15.80       16.75      1.73 o 
 -14   4   7      148.67      147.22      5.25 o 
 -13   4   7      103.24      107.15      1.83 o 
 -12   4   7        2.75        7.51      0.90 o 
 -11   4   7       73.12       80.08      2.94 o 
 -10   4   7      458.03      510.48      8.77 o 
  -9   4   7       77.44       73.88      2.99 o 
  -8   4   7      202.87      213.91      5.54 o 
  -7   4   7      139.80      140.88      2.81 o 
  -6   4   7      963.00     1002.53     27.68 o 
  -5   4   7       11.62        8.96      0.61 o 
  -4   4   7      146.07      126.39      4.15 o 
  -3   4   7       31.21       37.96      1.09 o 
  -2   4   7      402.58      420.14      8.83 o 
  -1   4   7       35.93       32.12      1.15 o 
   0   4   7        0.47        1.17      0.25 o 
   1   4   7       25.85       32.04      1.36 o 
   2   4   7      117.54      133.34      3.28 o 
   3   4   7      482.60      480.34     15.52 o 
   4   4   7       43.12       42.59      1.45 o 
   5   4   7      432.92      455.39      7.02 o 
   6   4   7      150.63      157.36      5.88 o 
   7   4   7      107.98      105.60      3.41 o 
   8   4   7       79.87       74.02      1.50 o 
   9   4   7      130.29      119.93      3.06 o 
  10   4   7       36.55       32.01      1.58 o 
  11   4   7       98.96       87.13      1.85 o 
 -16   5   7       18.25       12.04      0.86 o 
 -15   5   7      154.86      145.93      2.48 o 
 -14   5   7      504.96      467.68     46.10 o 
 -13   5   7      119.12      123.81      5.79 o 
 -12   5   7       29.59       23.99      1.89 o 
 -11   5   7      335.82      360.28      7.05 o 
 -10   5   7        7.85        4.81      0.40 o 
  -9   5   7        0.46        1.04      0.21 o 
  -8   5   7     1297.24     1288.36     11.74 o 
  -7   5   7      781.91      817.77     17.91 o 
  -6   5   7       67.82       66.17      2.89 o 
  -5   5   7      505.86      489.49     18.34 o 
  -4   5   7       11.39       16.15      1.56 o 
  -3   5   7      131.78      133.02      3.34 o 
  -2   5   7       20.30       28.50      1.12 o 
  -1   5   7      348.80      364.55      5.45 o 
   0   5   7      135.84      122.61      2.87 o 
   1   5   7       23.82       21.41      0.79 o 
   2   5   7      278.81      307.34      6.67 o 
   3   5   7        9.16        5.03      0.86 o 
   4   5   7      151.22      139.36      4.72 o 
   5   5   7        2.26        2.71      0.21 o 
   6   5   7      143.15      142.86      3.43 o 
   7   5   7        0.76        1.89      1.05 o 
   8   5   7      220.61      211.68     16.62 o 
   9   5   7      167.54      162.71      8.09 o 
 -12   6   7      106.83       96.56      2.25 o 
 -11   6   7       28.89       24.87      2.14 o 
 -10   6   7      858.83      838.64     11.44 o 
  -9   6   7      223.56      225.78      3.66 o 
  -8   6   7        3.86        4.54      2.38 o 
  -7   6   7        1.72        1.63      0.22 o 
  -6   6   7      963.26      980.86     23.07 o 
  -5   6   7      390.69      398.13      6.45 o 
  -4   6   7       33.60       28.66      1.43 o 
  -3   6   7      115.15      124.21      5.08 o 
  -2   6   7      318.82      334.96     17.78 o 
  -1   6   7      140.17      138.04      4.45 o 
   0   6   7        0.28        1.15      0.19 o 
   1   6   7      936.45      903.88     17.63 o 
   2   6   7      191.59      197.73      5.66 o 
   3   6   7       11.05       10.48      0.80 o 
   4   6   7        0.46        2.29      0.67 o 
   5   6   7       83.95       69.50      4.29 o 
   6   6   7       42.17       36.65      2.43 o 
   7   6   7       56.43       59.97      6.20 o 
  -9   7   7       28.00       27.67      1.37 o 
  -8   7   7      238.37      259.48      9.06 o 
  -7   7   7        3.15        5.28      1.04 o 
  -6   7   7        2.29        1.91      0.34 o 
  -5   7   7       12.34       11.41      0.54 o 
  -4   7   7       79.59       75.90      2.99 o 
  -3   7   7      118.54      116.31      1.39 o 
  -2   7   7        6.92        8.52      0.72 o 
  -1   7   7        3.22        1.99      0.44 o 
   0   7   7       47.96       44.59      1.39 o 
   1   7   7      314.81      268.14     11.41 o 
   2   7   7        0.63        0.37      0.12 o 
   3   7   7      251.75      248.32     12.40 o 
 -20   0   8       10.94       11.22      0.77 o 
 -19   0   8      136.01      155.61     18.59 o 
 -18   0   8      358.35      406.47      4.45 o 
 -17   0   8      241.49      241.62     14.08 o 
 -16   0   8      437.82      378.44      7.32 o 
 -15   0   8        3.38        8.01      1.16 o 
 -14   0   8      193.58      176.41      7.83 o 
 -13   0   8      436.02      401.66     12.29 o 
 -12   0   8     1436.04     1373.38     42.93 o 
 -11   0   8      115.41      112.71      4.92 o 
 -10   0   8      213.20      180.35     12.11 o 
  -9   0   8      597.31      586.60     48.46 o 
  -8   0   8     2845.86     2828.82     57.74 o 
  -7   0   8      385.63      331.94     22.64 o 
  -6   0   8      411.23      364.09     13.20 o 
  -5   0   8     1165.13      977.18      7.28 o 
  -4   0   8       66.42       90.33      2.21 o 
  -3   0   8       16.53       12.09      0.32 o 
  -2   0   8       43.56       36.77      1.13 o 
  -1   0   8     1424.39     1207.66     40.21 o 
   0   0   8      229.53      231.18      9.74 o 
   1   0   8       11.38       11.87      0.97 o 
   2   0   8        1.76        2.59      0.30 o 
   3   0   8      487.19      483.52     18.90 o 
   4   0   8      853.13      815.38     66.48 o 
   5   0   8        2.77        2.77      0.32 o 
   6   0   8     1006.70     1060.63     26.54 o 
   7   0   8     2527.81     2705.81     19.94 o 
   8   0   8      195.56      170.10      5.22 o 
   9   0   8       76.38       61.12      5.23 o 
  10   0   8       62.27       69.82      4.32 o 
  11   0   8     1512.44     1577.86    173.85 o 
  12   0   8        6.78       10.85      1.39 o 
  13   0   8        0.79        0.71      0.22 o 
 -20   1   8      107.87      112.40      7.21 o 
 -19   1   8       85.18       86.87      2.12 o 
 -18   1   8       34.20       29.07      1.83 o 
 -17   1   8      706.11      735.39     23.98 o 
 -16   1   8       18.74       17.46      0.68 o 
 -15   1   8      159.19      160.21      2.95 o 
 -14   1   8        0.91        1.71      0.63 o 
 -13   1   8     3034.29     2936.75     93.01 o 
 -12   1   8       40.05       46.79      1.80 o 
 -11   1   8        8.23        8.73      0.82 o 
 -10   1   8      115.74      118.29      1.82 o 
  -9   1   8     1806.29     1725.09     15.05 o 
  -8   1   8       29.35       30.68      0.51 o 
  -7   1   8      110.47      105.87      1.56 o 
  -6   1   8     1037.19     1033.21     19.60 o 
  -5   1   8       33.16       30.83      1.06 o 
  -4   1   8        0.23        1.58      0.23 o 
  -3   1   8       16.17       13.28      0.50 o 
  -2   1   8     4125.73     3769.05     79.27 o 
  -1   1   8      117.60       88.44      0.96 o 
   0   1   8       55.40       58.25      1.62 o 
   1   1   8       21.15       16.17      1.21 o 
   2   1   8     1267.58     1222.25     19.09 o 
   3   1   8       60.27       54.39      0.91 o 
   4   1   8      133.49      132.85      4.00 o 
   5   1   8       37.48       38.40      1.96 o 
   6   1   8      253.12      252.43      4.46 o 
   7   1   8       42.41       41.69      1.42 o 
   8   1   8       13.58       12.94      0.79 o 
   9   1   8        4.57        3.11      0.29 o 
  10   1   8        0.68        2.09      0.29 o 
  11   1   8       79.86       86.13      3.86 o 
  12   1   8        9.67       12.59      0.67 o 
 -20   2   8       34.64       29.92      7.16 o 
 -19   2   8       14.12       17.35      0.81 o 
 -18   2   8        0.35        0.55      0.24 o 
 -17   2   8        4.75        8.73      0.60 o 
 -16   2   8       74.44       86.81      2.10 o 
 -15   2   8       61.13       64.44      0.97 o 
 -14   2   8      181.33      188.32      5.29 o 
 -13   2   8        0.78        3.11      1.08 o 
 -12   2   8      174.80      180.68      5.07 o 
 -11   2   8       51.13       63.30      1.93 o 
 -10   2   8      323.58      332.69      5.26 o 
  -9   2   8      303.24      285.54      6.64 o 
  -8   2   8       67.19       67.42      1.75 o 
  -7   2   8      442.66      445.58      9.76 o 
  -6   2   8       86.50       91.59      2.45 o 
  -5   2   8        3.15        2.10      0.46 o 
  -4   2   8      340.53      259.94      4.94 o 
  -3   2   8        4.08        5.64      0.40 o 
  -2   2   8      516.67      479.38     10.07 o 
  -1   2   8       16.25       12.56      0.49 o 
   0   2   8       53.21       50.95      1.23 o 
   1   2   8       44.42       33.92      0.96 o 
   2   2   8      305.80      284.63      8.56 o 
   3   2   8      170.91      172.04      4.83 o 
   4   2   8      990.45     1003.94     25.86 o 
   5   2   8       46.65       55.03      1.91 o 
   6   2   8      100.56       96.54      2.79 o 
   7   2   8      131.94      141.58      2.28 o 
   8   2   8        0.09        0.77      0.30 o 
   9   2   8       25.73       22.19      0.87 o 
  10   2   8        1.15        2.11      1.17 o 
  11   2   8        1.72        4.03      1.15 o 
  12   2   8       55.57       66.13      1.23 o 
 -19   3   8        3.22        2.15      0.33 o 
 -18   3   8      182.27      195.27      4.01 o 
 -17   3   8      251.27      272.74      9.60 o 
 -16   3   8      193.96      205.20      4.58 o 
 -15   3   8       49.81       49.90      1.60 o 
 -14   3   8      152.90      165.23      4.60 o 
 -13   3   8      257.40      280.75      7.29 o 
 -12   3   8       53.10       57.14      1.74 o 
 -11   3   8      117.01      116.73      7.41 o 
 -10   3   8      147.42      155.76      4.60 o 
  -9   3   8      468.98      449.43     10.92 o 
  -8   3   8        0.34        1.20      0.63 o 
  -7   3   8     2204.14     2199.23     27.63 o 
  -6   3   8      406.27      407.57      5.58 o 
  -5   3   8      584.25      541.93      8.01 o 
  -4   3   8      278.03      268.87      3.54 o 
  -3   3   8     1433.99     1471.55     27.13 o 
  -2   3   8      664.78      656.09      9.94 o 
  -1   3   8       44.22       45.20      1.22 o 
   0   3   8        9.37        9.04      0.50 o 
   1   3   8      149.66      141.23      4.19 o 
   2   3   8      294.44      261.47      6.97 o 
   3   3   8       42.56       41.21      2.56 o 
   4   3   8      152.68      159.86      4.84 o 
   5   3   8       72.99       78.72      2.26 o 
   6   3   8      319.60      329.97      5.11 o 
   7   3   8        3.20        4.07      0.52 o 
   8   3   8      183.68      206.08      3.73 o 
   9   3   8        2.89        2.68      0.27 o 
  10   3   8        6.12        8.74      0.55 o 
  11   3   8        6.94        7.13      0.76 o 
 -17   4   8        2.07        2.75      0.41 o 
 -16   4   8        3.90        4.79      0.79 o 
 -15   4   8       20.31       21.99      0.85 o 
 -14   4   8      304.56      320.87     19.57 o 
 -13   4   8      124.61      129.68      2.67 o 
 -12   4   8      974.20     1042.05     26.52 o 
 -11   4   8      618.09      703.03     14.77 o 
 -10   4   8       68.16       70.88      2.14 o 
  -9   4   8      160.49      168.09      3.30 o 
  -8   4   8       97.26      100.80      3.45 o 
  -7   4   8       81.56       74.06      2.67 o 
  -6   4   8       48.94       56.69      2.47 o 
  -5   4   8       71.80       75.28      2.44 o 
  -4   4   8      156.16      160.43      4.14 o 
  -3   4   8        7.52        9.87      0.64 o 
  -2   4   8       64.44       51.74      1.63 o 
  -1   4   8      405.70      418.59     12.15 o 
   0   4   8      944.92      913.77     42.23 o 
   1   4   8      215.67      219.08      7.24 o 
   2   4   8      153.70      156.90      3.85 o 
   3   4   8      307.54      328.39      8.42 o 
   4   4   8       39.40       40.31      1.75 o 
   5   4   8      120.16      126.28      6.41 o 
   6   4   8       34.05       23.86      0.82 o 
   7   4   8      352.11      338.02      3.74 o 
   8   4   8        1.74        1.79      0.26 o 
   9   4   8        0.08        0.41      0.12 o 
  10   4   8       85.84       78.77      1.38 o 
 -15   5   8       28.46       27.83      1.42 o 
 -14   5   8       22.84       19.47      1.18 o 
 -13   5   8      878.26      872.14     23.79 o 
 -12   5   8       91.84       90.68      2.40 o 
 -11   5   8      286.15      294.63      4.36 o 
 -10   5   8       22.36       21.60      1.37 o 
  -9   5   8      280.65      262.16     12.93 o 
  -8   5   8      103.13       92.38      4.38 o 
  -7   5   8        0.10        1.93      1.33 o 
  -6   5   8     1054.94     1024.74     57.86 o 
  -5   5   8       17.70       16.82      0.95 o 
  -4   5   8       36.00       38.87      1.45 o 
  -3   5   8      295.29      291.82      6.56 o 
  -2   5   8      764.54      808.05     22.98 o 
  -1   5   8        6.09        8.39      0.57 o 
   0   5   8       57.01       56.61      3.15 o 
   1   5   8      119.19      134.05      6.54 o 
   2   5   8        6.76        9.62      0.63 o 
   3   5   8        7.48        7.88      0.77 o 
   4   5   8      184.22      192.53      2.31 o 
   5   5   8      565.07      536.25      9.76 o 
   6   5   8        3.81        4.76      0.46 o 
   7   5   8        1.87        1.69      0.66 o 
   8   5   8       10.28       12.00      0.87 o 
 -12   6   8        0.06        0.21      0.25 o 
 -11   6   8      275.94      267.11      6.03 o 
 -10   6   8      117.50      121.90      2.90 o 
  -9   6   8       56.29       58.57      1.56 o 
  -8   6   8      402.44      397.98      4.08 o 
  -7   6   8      162.70      165.11      3.83 o 
  -6   6   8      110.24      115.98      4.22 o 
  -5   6   8      203.83      206.82      9.31 o 
  -4   6   8       51.78       55.15      1.46 o 
  -3   6   8       10.81       10.91      1.03 o 
  -2   6   8       19.45       19.20      1.24 o 
  -1   6   8        0.52        2.00      0.50 o 
   0   6   8        0.76        0.98      0.46 o 
   1   6   8       41.56       34.63      2.03 o 
   2   6   8      156.95      149.58      3.89 o 
   3   6   8       71.63       71.11      2.16 o 
   4   6   8       77.53       74.04      2.72 o 
   5   6   8       59.73       56.14      1.09 o 
  -8   7   8       14.95       11.11      1.51 o 
  -7   7   8      124.18      120.61      7.65 o 
  -5   7   8      211.70      195.56      8.17 o 
  -4   7   8        2.06        2.18      0.44 o 
  -2   7   8        2.64        1.69      0.34 o 
  -1   7   8      210.66      211.68     11.16 o 
   0   7   8        0.61        0.81      0.33 o 
 -20   1   9        9.83       13.16      0.77 o 
 -19   1   9      189.55      185.11      5.22 o 
 -18   1   9       28.96       32.22      0.94 o 
 -17   1   9      181.37      193.34      7.90 o 
 -16   1   9        8.65       11.32      0.72 o 
 -15   1   9      185.57      201.25      7.20 o 
 -14   1   9      145.67      161.95      2.42 o 
 -13   1   9      242.47      226.52      4.14 o 
 -12   1   9       80.32       80.76      2.59 o 
 -11   1   9      496.97      498.82     14.19 o 
 -10   1   9       58.26       75.19      1.72 o 
  -9   1   9       10.51       12.91      0.84 o 
  -8   1   9      721.53      743.69     13.92 o 
  -7   1   9        8.10        5.89      0.50 o 
  -6   1   9        5.00        4.32      0.41 o 
  -5   1   9       88.36       83.37      1.22 o 
  -4   1   9      727.44      613.60      5.43 o 
  -3   1   9      722.20      607.13     12.92 o 
  -2   1   9      342.45      295.83      7.80 o 
  -1   1   9      204.24      183.32      3.61 o 
   0   1   9       79.20       97.19      2.14 o 
   1   1   9      587.31      561.82     14.69 o 
   2   1   9        5.67        4.58      0.47 o 
   3   1   9       13.59       12.64      0.84 o 
   4   1   9       35.96       40.02      1.56 o 
   5   1   9        1.61        1.51      0.68 o 
   6   1   9        6.33        7.90      0.72 o 
   7   1   9      381.28      392.09      7.60 o 
   8   1   9       33.64       39.34      1.71 o 
   9   1   9       18.45       17.82      0.60 o 
  10   1   9      157.70      177.63      3.32 o 
  11   1   9      156.01      160.22      6.02 o 
 -19   2   9       42.56       39.68      2.13 o 
 -18   2   9       18.31       15.63      1.50 o 
 -17   2   9      487.00      527.42      8.57 o 
 -16   2   9       58.75       58.37      1.21 o 
 -15   2   9       96.86       98.00      2.32 o 
 -14   2   9      799.58      791.81     18.13 o 
 -13   2   9     1457.51     1513.71     36.67 o 
 -12   2   9       26.34       24.82      2.82 o 
 -11   2   9      419.96      411.70     11.06 o 
 -10   2   9      910.36      898.07     18.54 o 
  -9   2   9     1941.90     1789.08     76.03 o 
  -8   2   9      325.48      330.73      7.79 o 
  -7   2   9       98.48       90.53      2.47 o 
  -6   2   9      353.99      334.90      9.05 o 
  -5   2   9      411.45      351.91     10.91 o 
  -4   2   9       34.96       33.26      1.58 o 
  -3   2   9     1153.97     1103.63     10.44 o 
  -2   2   9     1476.82     1489.07     25.88 o 
  -1   2   9      262.14      253.08      8.73 o 
   0   2   9       37.24       32.73      1.67 o 
   1   2   9      461.41      458.17     16.84 o 
   2   2   9     1428.70     1480.75     42.29 o 
   3   2   9       58.18       63.15      2.50 o 
   4   2   9        4.67        4.71      0.36 o 
   5   2   9      639.51      733.99     25.57 o 
   6   2   9       24.89       21.68      0.78 o 
   7   2   9       14.84       16.53      1.04 o 
   8   2   9        3.59        3.36      0.77 o 
   9   2   9      691.44      699.77     44.48 o 
  10   2   9        0.34        1.52      0.36 o 
  11   2   9       45.71       47.93      3.28 o 
 -18   3   9       31.91       22.65      2.36 o 
 -17   3   9       15.58       12.09      0.62 o 
 -16   3   9       26.96       34.56      1.76 o 
 -15   3   9       18.42       26.25      1.42 o 
 -14   3   9       32.35       37.44      1.45 o 
 -13   3   9       59.48       51.96      1.15 o 
 -12   3   9       37.12       39.46      3.20 o 
 -11   3   9      390.52      400.89     10.43 o 
 -10   3   9        0.70        0.99      0.14 o 
  -9   3   9      111.43      111.68      4.02 o 
  -8   3   9      551.52      523.84     12.57 o 
  -7   3   9       37.30       39.68      1.40 o 
  -6   3   9       10.12       17.04      1.58 o 
  -5   3   9      134.91      143.75      3.22 o 
  -4   3   9      901.90      941.42     27.39 o 
  -3   3   9      420.87      418.71      7.57 o 
  -2   3   9      113.68      121.88      3.92 o 
  -1   3   9      106.00      106.87      3.73 o 
   0   3   9        5.43        5.21      0.54 o 
   1   3   9      260.98      252.53     10.04 o 
   2   3   9       45.48       49.07      1.87 o 
   3   3   9     1311.51     1281.52     29.99 o 
   4   3   9      241.21      221.86      8.56 o 
   5   3   9        0.06        1.02      0.35 o 
   6   3   9        5.54        7.04      0.43 o 
   7   3   9       16.08       18.27      0.96 o 
   8   3   9       10.68       12.19      0.55 o 
   9   3   9        2.40        4.31      0.57 o 
 -17   4   9       38.76       23.52      4.04 o 
 -16   4   9      132.99      114.62      5.80 o 
 -15   4   9      104.86      117.71      2.74 o 
 -13   4   9      288.28      287.74      9.04 o 
 -12   4   9      121.92      129.57      7.31 o 
 -11   4   9        0.17        0.93      0.27 o 
 -10   4   9       13.71       11.78      1.09 o 
  -9   4   9       18.82       25.86      1.93 o 
  -8   4   9       94.03      105.25      1.98 o 
  -7   4   9      100.11       99.84      1.60 o 
  -6   4   9       44.38       39.94      0.98 o 
  -5   4   9      452.02      486.74     11.55 o 
  -4   4   9      614.05      642.24     15.73 o 
  -3   4   9       12.68       16.32      0.99 o 
  -2   4   9      595.16      635.67     17.12 o 
  -1   4   9      418.89      430.20     23.01 o 
   0   4   9       32.22       39.10      2.41 o 
   1   4   9      251.24      268.33     12.63 o 
   2   4   9      486.07      510.77     14.00 o 
   3   4   9        0.62        1.23      0.21 o 
   4   4   9       91.11       98.29      6.49 o 
   5   4   9       17.09       18.22      0.62 o 
   6   4   9       49.22       45.05      1.78 o 
   7   4   9      124.38      121.23      2.19 o 
   8   4   9       75.35       67.69      1.63 o 
 -15   5   9       32.26       23.61      1.77 o 
 -14   5   9      169.17      156.07      1.76 o 
 -13   5   9        4.25        4.49      0.51 o 
 -12   5   9       41.00       45.09      2.69 o 
 -11   5   9      180.97      199.31      2.17 o 
 -10   5   9       16.03       18.31      1.67 o 
  -9   5   9      242.99      229.12      8.63 o 
  -8   5   9      293.72      303.64      6.32 o 
  -7   5   9        1.71        2.52      1.21 o 
  -6   5   9        1.69        2.61      0.26 o 
  -5   5   9      283.82      295.86      5.83 o 
  -4   5   9      149.30      155.06      2.98 o 
  -3   5   9       52.41       50.22      1.58 o 
  -2   5   9       18.09       15.03      0.86 o 
  -1   5   9        8.80       13.95      1.32 o 
   0   5   9      250.24      251.98     11.08 o 
   1   5   9      170.58      192.52     12.58 o 
   2   5   9      258.12      277.18     11.35 o 
   4   5   9       81.83       79.83      1.64 o 
   5   5   9        1.29        1.89      0.45 o 
   6   5   9      217.06      200.63      3.15 o 
 -11   6   9       42.96       47.40      2.31 o 
 -10   6   9      107.92      100.56      2.05 o 
  -9   6   9      565.22      549.81     20.35 o 
  -8   6   9        2.29        2.60      0.28 o 
  -7   6   9       12.50       16.42      0.87 o 
  -6   6   9      120.79      128.00      4.74 o 
  -5   6   9      396.16      411.85     20.02 o 
  -4   6   9       12.74       10.30      0.61 o 
  -3   6   9      123.30      129.10      3.12 o 
  -2   6   9      235.34      242.56     11.15 o 
  -1   6   9       79.19       82.82      5.01 o 
   0   6   9        2.94        4.78      1.00 o 
   1   6   9       35.49       39.86      4.75 o 
   2   6   9      144.01      130.07      3.98 o 
   3   6   9        0.85        0.86      0.21 o 
 -18   0  10        2.20        2.43      0.62 o 
 -17   0  10      663.01      717.01     22.30 o 
 -16   0  10       73.09       69.10      3.58 o 
 -15   0  10      813.00      669.93     88.53 o 
 -14   0  10        5.73        5.03      0.73 o 
 -13   0  10      226.41      222.60      3.04 o 
 -11   0  10      100.83      111.26      7.14 o 
 -10   0  10       54.53       71.97      4.23 o 
  -9   0  10      106.10       78.32      6.79 o 
  -8   0  10      734.05      677.86     40.15 o 
  -7   0  10       33.83       26.79      1.56 o 
  -6   0  10       50.99       51.61      0.88 o 
  -5   0  10      276.40      259.22     10.59 o 
  -4   0  10      583.17      502.68      5.95 o 
  -3   0  10       63.27       60.48      3.60 o 
  -2   0  10       45.82       34.34      6.03 o 
  -1   0  10      598.04      540.63     15.13 o 
   0   0  10     1625.71     1551.77     84.72 o 
   1   0  10      244.27      240.53      6.89 o 
   2   0  10       47.96       44.69      2.76 o 
   3   0  10      519.73      454.99      5.58 o 
   4   0  10      263.01      244.78     13.81 o 
   5   0  10        0.62        2.76      0.43 o 
   6   0  10      250.09      235.91     20.58 o 
   7   0  10     1484.60     1490.54    232.40 o 
   8   0  10      129.70      139.47      3.31 o 
   9   0  10      164.36      159.14      2.64 o 
  10   0  10       35.62       27.39      1.91 o 
 -19   1  10       55.96       51.90      7.03 o 
 -18   1  10       72.15       68.01      4.19 o 
 -17   1  10      248.70      245.12     12.94 o 
 -16   1  10       41.76       49.08      1.83 o 
 -15   1  10       47.09       49.23      1.67 o 
 -14   1  10       17.01       18.48      0.89 o 
 -13   1  10      469.83      485.51     10.69 o 
 -12   1  10      307.08      308.24      7.45 o 
 -11   1  10      312.07      314.05      7.38 o 
 -10   1  10        1.60        3.54      0.47 o 
  -9   1  10       95.38       76.98      3.83 o 
  -8   1  10      149.15      143.79      2.75 o 
  -7   1  10        0.72        1.95      0.40 o 
  -6   1  10      846.16      798.39     15.51 o 
  -5   1  10       24.69       21.14      1.36 o 
  -4   1  10       14.35       11.19      0.45 o 
  -3   1  10       27.96       28.10      3.38 o 
  -2   1  10      755.18      713.21     13.87 o 
  -1   1  10       45.56       37.24      2.17 o 
   0   1  10      147.11      144.02      3.69 o 
   1   1  10       53.52       47.27      2.45 o 
   2   1  10      209.87      229.22      3.38 o 
   3   1  10      101.30      109.14      6.27 o 
   4   1  10      175.11      166.71      5.36 o 
   5   1  10       16.91       21.15      0.75 o 
   6   1  10       54.46       46.96      2.76 o 
   7   1  10       12.48       12.67      1.44 o 
   8   1  10       81.25       86.19      4.06 o 
   9   1  10      150.67      168.07      1.97 o 
  10   1  10       21.64       24.13      1.69 o 
 -18   2  10      143.61      126.76      8.04 o 
 -17   2  10        5.55        3.68      0.63 o 
 -16   2  10       11.05       10.87      0.94 o 
 -15   2  10       22.80       23.43      0.83 o 
 -14   2  10      295.47      290.11      5.78 o 
 -13   2  10      478.64      516.72      8.31 o 
 -12   2  10       99.04      124.43      2.31 o 
 -11   2  10       70.99       73.24      1.71 o 
 -10   2  10       61.66       68.47      2.71 o 
  -9   2  10      256.37      232.61      8.69 o 
  -8   2  10      279.54      266.96      7.34 o 
  -7   2  10       34.26       29.82      1.73 o 
  -6   2  10      509.60      479.64     13.17 o 
  -5   2  10        4.61        5.83      0.47 o 
  -4   2  10      149.31      136.63      4.36 o 
  -3   2  10      331.67      294.26     11.97 o 
  -2   2  10      155.54      161.80      8.83 o 
  -1   2  10      199.80      196.82     11.22 o 
   0   2  10      273.25      295.49      8.51 o 
   1   2  10       29.09       31.64      1.26 o 
   2   2  10      233.77      231.28      5.94 o 
   3   2  10      156.82      142.76      6.48 o 
   4   2  10        3.56        4.66      0.79 o 
   5   2  10       26.13       27.27      1.13 o 
   6   2  10        2.40        3.04      0.91 o 
   7   2  10       93.98      102.80      1.28 o 
   8   2  10        1.29        0.93      0.61 o 
   9   2  10        0.81        0.30      0.24 o 
 -17   3  10      186.81      140.11      2.89 o 
 -16   3  10      227.42      225.24     15.72 o 
 -15   3  10        2.74        2.71      0.54 o 
 -14   3  10       45.78       51.57      2.81 o 
 -13   3  10       68.28       71.63      2.66 o 
 -12   3  10       99.45       95.98      6.58 o 
 -11   3  10       94.76       92.93      4.12 o 
 -10   3  10      471.20      419.64     19.16 o 
  -9   3  10      162.82      168.53      5.21 o 
  -8   3  10      481.66      503.30     11.02 o 
  -7   3  10       43.79       45.81      1.23 o 
  -6   3  10     1145.48     1241.92     20.63 o 
  -5   3  10      362.39      384.33      9.49 o 
  -4   3  10      113.92      119.97      2.76 o 
  -3   3  10      431.81      444.92      6.41 o 
  -2   3  10      296.37      318.16      6.46 o 
  -1   3  10       82.75       99.89      1.59 o 
   0   3  10      173.34      191.85      3.42 o 
   1   3  10        2.66        5.58      1.05 o 
   2   3  10       24.79       24.43      1.53 o 
   3   3  10      101.15       85.09      4.28 o 
   4   3  10       42.74       48.93      3.57 o 
   5   3  10      326.37      285.91     19.86 o 
   6   3  10       21.58       15.86      1.77 o 
   7   3  10       55.45       52.44      5.27 o 
   8   3  10        0.97        0.50      0.24 o 
 -15   4  10      278.99      264.82      4.09 o 
 -14   4  10       15.61       16.72      1.04 o 
 -13   4  10       92.80       86.53      2.01 o 
 -12   4  10      205.41      219.14     18.20 o 
 -11   4  10      671.89      682.53     40.57 o 
 -10   4  10        5.77        8.23      0.43 o 
  -9   4  10       46.98       52.65      1.55 o 
  -8   4  10       57.36       67.13      2.10 o 
  -7   4  10       14.31       14.90      1.06 o 
  -6   4  10       26.94       25.83      1.00 o 
  -5   4  10     1496.83     1500.81     77.51 o 
  -4   4  10      538.82      565.98     32.09 o 
  -3   4  10      171.65      174.85      9.57 o 
  -2   4  10       74.16       89.03      7.48 o 
  -1   4  10      230.54      249.04     10.61 o 
   0   4  10       60.73       61.82      3.01 o 
   1   4  10      169.36      179.55      8.89 o 
   2   4  10        1.73        3.24      0.38 o 
   3   4  10      241.56      283.31      8.41 o 
   4   4  10        2.88        2.57      0.66 o 
   5   4  10        7.05        7.79      2.38 o 
   6   4  10      184.94      185.87      3.01 o 
 -13   5  10      278.47      244.07      6.83 o 
 -12   5  10       30.47       32.05      1.58 o 
 -11   5  10        0.64        1.48      0.21 o 
 -10   5  10        5.45        4.47      0.74 o 
  -9   5  10      249.63      254.41      5.63 o 
  -8   5  10       22.20       23.90      1.21 o 
  -7   5  10        8.86        7.38      0.54 o 
  -6   5  10      250.09      246.13      8.23 o 
  -5   5  10       25.89       24.95      0.63 o 
  -4   5  10       39.47       39.15      1.78 o 
  -3   5  10       22.63       27.60      2.53 o 
  -2   5  10      133.38      141.60      3.85 o 
  -1   5  10        1.02        2.67      0.56 o 
   0   5  10       88.25       87.54      3.30 o 
   1   5  10      193.31      189.66      9.88 o 
   2   5  10      351.36      335.69     21.47 o 
   3   5  10        1.20        0.73      0.16 o 
   4   5  10       50.62       54.84      1.03 o 
  -9   6  10       64.48       50.47      3.46 o 
  -8   6  10       48.64       43.30      3.35 o 
  -7   6  10        0.73        3.29      0.44 o 
  -6   6  10      127.15      118.01      8.88 o 
  -5   6  10       85.65       80.54      5.08 o 
  -4   6  10        9.49        9.58      1.85 o 
  -3   6  10       39.47       32.17      3.04 o 
  -2   6  10      149.16      139.83      2.24 o 
  -1   6  10       12.13       21.76      3.32 o 
   0   6  10       90.21       97.59      1.71 o 
 -18   1  11       12.19        9.73      0.95 o 
 -17   1  11      218.28      217.27     27.33 o 
 -15   1  11       30.71       34.54      1.75 o 
 -14   1  11      135.75      132.67      5.22 o 
 -13   1  11       34.02       28.83      1.24 o 
 -12   1  11      482.89      471.70     12.76 o 
 -11   1  11       89.99       81.56      1.60 o 
 -10   1  11       17.18       19.42      1.02 o 
  -9   1  11       34.51       31.28      0.99 o 
  -8   1  11      522.72      490.26      6.66 o 
  -7   1  11      356.14      361.73      8.26 o 
  -6   1  11       87.76       68.83      2.72 o 
  -5   1  11      166.79      161.93      5.93 o 
  -4   1  11        3.19        4.70      1.06 o 
  -3   1  11       11.11        8.12      0.78 o 
  -2   1  11        6.87        3.77      1.17 o 
  -1   1  11      488.92      504.35     17.56 o 
   0   1  11      427.05      447.29      5.12 o 
   1   1  11        0.06        0.33      0.15 o 
   2   1  11      298.55      299.46      4.82 o 
   3   1  11      814.26      863.12     35.96 o 
   4   1  11       43.27       47.97      2.82 o 
   5   1  11       16.76       13.53      1.54 o 
   6   1  11      212.01      238.74     11.23 o 
   7   1  11      147.90      137.87      2.81 o 
   8   1  11      189.51      198.96      3.16 o 
 -17   2  11      564.36      531.42     14.93 o 
 -16   2  11       20.61       17.28      0.73 o 
 -15   2  11      150.78      139.53      4.22 o 
 -14   2  11        1.11        1.73      0.17 o 
 -13   2  11     1641.82     1685.08    101.13 o 
 -12   2  11        1.31        3.13      0.66 o 
 -11   2  11       23.20       26.55      1.04 o 
 -10   2  11      177.31      143.65      3.91 o 
  -9   2  11      279.47      270.67     14.37 o 
  -8   2  11      211.09      207.47      8.57 o 
  -7   2  11      343.33      318.98      3.14 o 
  -6   2  11      161.85      155.29      5.11 o 
  -5   2  11       21.61       20.83      1.03 o 
  -4   2  11      251.16      293.74      5.85 o 
  -3   2  11       83.99      114.78     14.91 o 
  -2   2  11     2468.01     2897.50     30.36 o 
  -1   2  11       25.10       26.42      1.92 o 
   0   2  11       39.39       37.33      2.28 o 
   1   2  11      371.42      394.74     21.93 o 
   2   2  11      470.97      498.39      9.73 o 
   3   2  11       46.07       53.92      5.23 o 
   4   2  11        8.44        5.44      0.83 o 
   5   2  11       54.22       63.16      3.99 o 
   6   2  11       11.73       13.29      1.53 o 
   7   2  11        0.06        0.73      0.22 o 
 -15   3  11       13.91       16.36      2.07 o 
 -14   3  11       34.17       32.41      2.26 o 
 -13   3  11       31.00       32.49      4.13 o 
 -12   3  11      543.63      497.53     23.12 o 
 -11   3  11       27.34       25.83      1.67 o 
 -10   3  11        7.65       10.62      0.94 o 
  -9   3  11        0.67        2.17      0.65 o 
  -8   3  11     1316.36     1213.17     87.10 o 
  -7   3  11        1.17        1.21      0.13 o 
  -6   3  11      335.89      327.41     15.89 o 
  -5   3  11      140.51      135.39      8.32 o 
  -4   3  11      413.11      463.28     15.98 o 
  -3   3  11       84.46       86.41      3.58 o 
  -2   3  11        5.87        6.87      1.62 o 
  -1   3  11     1458.34     1751.66    113.31 o 
   0   3  11      408.76      452.13     12.11 o 
   1   3  11      155.15      157.22      4.59 o 
   2   3  11       16.98       22.47      1.80 o 
   3   3  11      463.46      511.24      5.10 o 
   4   3  11        0.60        0.91      0.35 o 
   5   3  11       49.74       46.81      3.26 o 
   6   3  11       12.06       12.56      0.93 o 
 -15   4  11        2.68        2.60      0.84 o 
 -14   4  11       72.40       70.75      0.91 o 
 -13   4  11       27.32       17.61      1.09 o 
 -12   4  11       65.16       67.55      7.44 o 
 -11   4  11      171.66      177.10     11.90 o 
 -10   4  11       20.32       21.68      0.98 o 
  -9   4  11        1.72        2.03      0.88 o 
  -8   4  11        0.00        0.93      0.98 o 
  -7   4  11      206.95      221.69      4.89 o 
  -6   4  11       20.98       19.36      1.10 o 
  -5   4  11      131.77      145.54      3.90 o 
  -4   4  11      167.67      190.76      5.75 o 
  -3   4  11      276.93      292.21     18.69 o 
  -2   4  11       95.53      107.10      1.97 o 
  -1   4  11       74.12       93.67      5.29 o 
   0   4  11       51.10       55.64      3.09 o 
   1   4  11       98.02      106.41      4.88 o 
   2   4  11       40.52       52.34      1.34 o 
   3   4  11       13.25       10.81      0.84 o 
   4   4  11       52.98       46.57      3.21 o 
 -12   5  11       11.67       11.77      0.86 o 
 -10   5  11       20.73       19.71      2.66 o 
  -9   5  11       13.85       14.91      1.36 o 
  -8   5  11       19.08       20.81      1.42 o 
  -7   5  11       64.96       67.49      3.92 o 
  -6   5  11        8.07        9.31      0.69 o 
  -5   5  11       12.96       14.57      0.89 o 
  -4   5  11      196.81      204.80      7.61 o 
  -3   5  11       10.14       11.84      0.78 o 
  -2   5  11      681.51      808.69     20.67 o 
  -1   5  11       79.03       95.09      1.42 o 
   0   5  11       39.77       41.23      3.17 o 
   1   5  11        0.03        0.37      0.25 o 
 -17   0  12       92.37       93.71      5.31 o 
 -16   0  12      143.77      139.85      3.36 o 
 -15   0  12        2.43        1.74      0.27 o 
 -14   0  12      173.09      202.50      4.39 o 
 -13   0  12       27.75       28.20      2.01 o 
 -12   0  12      483.91      499.77     24.02 o 
 -11   0  12      128.00      125.23      2.59 o 
 -10   0  12       19.44       16.05      1.13 o 
  -9   0  12      513.06      468.53     21.02 o 
  -8   0  12      188.61      160.89      7.12 o 
  -7   0  12      749.85      642.14      9.68 o 
  -6   0  12        3.44        3.29      0.57 o 
  -5   0  12      341.30      289.08      7.69 o 
  -4   0  12      520.10      504.29     13.35 o 
  -3   0  12        9.95       15.42      1.38 o 
  -2   0  12        8.10       12.71      2.00 o 
  -1   0  12       32.59       29.61      2.61 o 
   0   0  12      252.20      254.51      5.01 o 
   1   0  12       56.61       57.37      3.59 o 
   2   0  12      101.73      106.56      1.87 o 
   3   0  12      937.63      902.24     12.24 o 
   4   0  12       21.79       27.65      2.39 o 
   5   0  12       24.84       17.83      1.29 o 
 -17   1  12      460.55      466.82      4.94 o 
 -16   1  12       13.66       13.93      0.83 o 
 -15   1  12       35.27       33.71      1.62 o 
 -14   1  12       21.28       22.79      1.23 o 
 -13   1  12      448.63      416.60     13.08 o 
 -12   1  12        3.26        3.46      0.24 o 
 -11   1  12      175.38      154.66      2.97 o 
 -10   1  12      235.53      238.85      3.99 o 
  -9   1  12       57.52       55.21      1.53 o 
  -8   1  12        0.15        0.58      0.10 o 
  -7   1  12       49.48       42.72      2.03 o 
  -6   1  12      343.59      326.25     20.91 o 
  -5   1  12       64.27       65.69      4.92 o 
  -4   1  12       74.29       71.47      7.66 o 
  -3   1  12       87.26       79.68      6.97 o 
  -2   1  12      225.45      215.15     14.86 o 
  -1   1  12        0.58        1.52      0.66 o 
   0   1  12      161.56      158.98      5.58 o 
   1   1  12       53.59       59.34      1.59 o 
   2   1  12      107.47      100.19      1.83 o 
   3   1  12       10.08        8.02      1.33 o 
   4   1  12       63.08       58.59      4.70 o 
   5   1  12        2.18        1.57      1.04 o 
 -16   2  12       20.68       17.92      1.42 o 
 -15   2  12        1.45        1.91      0.21 o 
 -14   2  12      233.61      204.36     13.03 o 
 -13   2  12       11.75       13.03      0.95 o 
 -12   2  12       24.73       29.13      1.35 o 
 -11   2  12        2.02        2.25      0.62 o 
 -10   2  12       74.35       75.08      3.99 o 
  -9   2  12       55.74       46.18      2.38 o 
  -8   2  12        3.43        4.98      1.26 o 
  -7   2  12      117.25      109.78      7.41 o 
  -6   2  12       90.86       92.78      6.75 o 
  -5   2  12       44.99       40.94      2.98 o 
  -4   2  12       13.35       13.69      1.10 o 
  -3   2  12       16.22       14.18      2.51 o 
  -2   2  12      157.51      158.79     14.29 o 
  -1   2  12        2.16        2.69      1.77 o 
   0   2  12       78.35       89.93      7.67 o 
   1   2  12       24.18       27.32      1.07 o 
   2   2  12       66.61       72.57      5.08 o 
   3   2  12       46.87       44.59      3.79 o 
   4   2  12       53.19       53.92      1.15 o 
   5   2  12        9.20       11.33      0.85 o 
 -15   3  12        1.69        2.60      0.42 o 
 -14   3  12      101.66       94.89      1.64 o 
 -12   3  12        0.22        1.52      0.42 o 
 -11   3  12        0.36        1.06      0.44 o 
 -10   3  12       74.82       89.36      4.80 o 
  -9   3  12      518.78      581.09      9.22 o 
  -8   3  12       57.83       57.34      5.40 o 
  -7   3  12        0.58        2.96      0.57 o 
  -6   3  12       65.05       72.69      5.68 o 
  -5   3  12       83.88       93.95      3.60 o 
  -4   3  12      114.58      127.76      6.26 o 
  -3   3  12       47.21       52.54      1.94 o 
  -2   3  12       67.68       78.44      8.05 o 
  -1   3  12        5.75        7.32      0.81 o 
   0   3  12        2.12        2.96      0.70 o 
   1   3  12      321.46      362.73     34.42 o 
   2   3  12       27.33       26.97      2.33 o 
   3   3  12       14.32       16.66      1.23 o 
   4   3  12       13.60       10.01      0.76 o 
 -13   4  12       78.08       76.23      0.94 o 
 -12   4  12       56.46       58.89      4.19 o 
 -11   4  12      123.43      106.64      1.86 o 
 -10   4  12      261.45      267.98      5.93 o 
  -9   4  12      231.18      213.61      4.76 o 
  -8   4  12      345.78      365.56     27.17 o 
  -7   4  12        7.80        6.77      0.68 o 
  -6   4  12      141.13      138.24      4.43 o 
  -5   4  12      166.41      173.97     13.47 o 
  -4   4  12      920.08     1060.29    109.13 o 
  -3   4  12      257.41      278.47     12.85 o 
  -2   4  12       24.43       31.75      3.18 o 
  -1   4  12      101.28      112.92      2.03 o 
   0   4  12      152.16      170.33     12.84 o 
   1   4  12       83.27       75.71      1.41 o 
  -7   5  12       19.08       16.22      1.24 o 
  -6   5  12      311.78      274.44      4.45 o 
  -4   5  12      117.80      129.16      2.28 o 
 -15   1  13        0.90        1.50      0.70 o 
 -14   1  13       80.35       77.05      2.69 o 
 -13   1  13        9.85        6.19      0.48 o 
 -12   1  13      129.32      114.17      3.26 o 
 -11   1  13      223.99      211.53      5.86 o 
 -10   1  13       15.99       15.14      1.28 o 
  -9   1  13        9.09        3.90      0.81 o 
  -8   1  13      147.50      148.20      7.96 o 
  -7   1  13      155.65      138.53     16.29 o 
  -6   1  13        2.87        5.91      0.76 o 
  -5   1  13      167.76      154.45     20.30 o 
  -4   1  13      110.63      111.06      1.86 o 
  -3   1  13        0.36        0.42      0.28 o 
  -2   1  13       92.09      100.11      1.70 o 
  -1   1  13      325.73      321.46     20.52 o 
   0   1  13      166.23      145.81     19.38 o 
   1   1  13       49.48       39.39      2.36 o 
   2   1  13       20.71        7.77      1.42 o 
 -14   2  13       71.05       79.44      2.55 o 
 -13   2  13      223.59      202.13      4.28 o 
 -12   2  13      264.44      266.16      9.36 o 
 -11   2  13      200.03      152.42      3.50 o 
 -10   2  13      152.25      185.30      4.33 o 
  -9   2  13        1.67        3.36      0.83 o 
  -8   2  13       78.22       94.63      1.78 o 
  -7   2  13       22.38       26.83      1.04 o 
  -6   2  13     1181.11     1458.01    227.33 o 
  -5   2  13       12.90       12.61      1.76 o 
  -4   2  13      196.21      230.58      3.41 o 
  -3   2  13      159.76      158.66     15.16 o 
  -2   2  13      323.71      320.17     21.36 o 
  -1   2  13        5.94        5.82      0.68 o 
   0   2  13      218.09      241.39     28.10 o 
   1   2  13       41.59       43.95      2.15 o 
 -13   3  13       99.17       81.16      1.38 o 
 -11   3  13       74.19       65.79      5.50 o 
 -10   3  13       10.19       11.95      1.07 o 
  -9   3  13       42.69       55.31      4.34 o 
  -7   3  13        2.94        3.72      0.93 o 
  -6   3  13      381.66      449.01      9.88 o 
  -5   3  13       70.26       77.13      1.88 o 
  -4   3  13        2.44        2.13      0.29 o 
  -3   3  13       27.42       24.72      1.48 o 
  -2   3  13       54.63       53.37      3.51 o 
  -1   3  13      162.67      173.98      2.82 o 
   0   3  13        9.36       10.44      0.70 o 
  -9   4  13       18.78       20.10      1.78 o 
  -8   4  13        8.03        6.36      1.53 o 
  -7   4  13      170.34      176.47      3.27 o 
  -6   4  13        4.26        1.95      0.91 o 
  -5   4  13       37.89       41.32      6.01 o 
  -4   4  13       29.16       37.23      3.84 o 
 -13   0  14        0.57        1.03      0.27 o 
 -12   0  14      121.48      104.83      1.77 o 
 -11   0  14      125.27      113.74      1.92 o 
  -9   0  14       16.94       24.70      2.11 o 
  -8   0  14      308.72      354.98      7.85 o 
  -7   0  14      172.35      129.62      2.99 o 
  -5   0  14       38.07       52.47      1.30 o 
  -4   0  14      247.96      245.87      5.46 o 
 -13   1  14      351.66      324.96      4.90 o 
 -12   1  14       10.15        7.02      1.25 o 
 -11   1  14        0.05        0.56      0.59 o 
  -9   1  14        1.08        1.85      1.14 o 
  -8   1  14        0.23        0.74      0.40 o 
  -7   1  14       56.93       55.95      1.42 o 
  -6   1  14      319.57      366.78      8.10 o 
  -5   1  14       88.42      102.90      2.42 o 
  -4   1  14        0.02        0.05      0.20 o 
  -3   1  14       14.11       15.32      1.11 o 
  -2   1  14      475.70      534.81      7.98 o 
 -11   2  14       20.07       27.52      1.91 o 
 -10   2  14       88.84       96.40      1.67 o 
  -9   2  14       26.32       36.73      2.54 o 
  -8   2  14        0.33        0.68      0.25 o 
  -7   2  14       13.43       22.87      1.61 o 
  -6   2  14       53.32       68.84      1.24 o 
  -5   2  14       14.51       23.92      1.70 o 
  -4   2  14       64.74       69.31      1.24 o 
  -3   2  14      102.64      121.37      2.03 o 
  -2   2  14       21.84       25.28      1.77 o 
  -7   3  14       66.54       74.56      1.26 o 
  -6   3  14      107.65      119.00      2.01 o 
                                                 
